# Supplementary material for: Whole-genome and dispersed duplication, including transposed duplication, jointly advance the evolution of TLP genes in seven representative Poaceae lineages
Source: BMC Genomics. 2023 May 30;24:290. doi: 10.1186/s12864-023-09389-z (PMC10228137; doi:10.1186/s12864-023-09389-z)
Supplement: Supplementary file 1 — Additional file 1: Table S1. Patterns of TLP gene duplication origins and Ka/Ks in seven grass species. [file 12864_2023_9389_MOESM1_ESM.xlsx]

## Sheet: Table S3
Table S1 Patterns of TLP gene duplication origins and Ka/Ks in seven grass species.
Species	Type of duplication	Gene 1	Gene 2	Method	Ka	Ks	Ka/Ks	Purify Selection	Time(mya)
Z. mays	WGD	Zm2G001272_T01	Zm2G046816_T01	NG	0.144075	0.88187	0.163374	Yes	58.7913
	WGD	Zm5G866954_T02	Zm2G129288_T01	NG	0.214321	1.7105	0.125298	Yes	114.033
	WGD	Zm2G062154_T01	Zm2G068586_T01	NG	0.0435179	0.178469	0.24384	Yes	11.8979
	WGD	Zm2G176340_T01	Zm2G115701_T01	NG	0.0406329	0.330424	0.122972	Yes	22.0283
	TRD	Zm2G116969_T01	Zm2G001272_T01	NG	-2	-2	1	No	-133.333
	TRD	Zm2G133097_T01	Zm2G472945_T01	NG	1.08511	0.445921	2.43342	No	29.7281
	TRD	Zm2G163726_T01	Zm2G108228_T01	NG	0.238228	0.882466	0.269957	Yes	58.831
	TRD	Zm2G349376_T01	Zm2G378907_T02	NG	1.48944	1.49521	0.99614	Yes	99.6805
	TRD	Zm2G377373_T01	Zm2G176340_T01	NG	1.58612	1.45559	1.08968	No	97.0392
	TRD	Zm2G435445_T01	Zm2G068586_T01	NG	0.25071	1.41473	0.177213	Yes	94.3155
	TRD	Zm5G871407_T01	Zm5G866954_T02	NG	2.53478	1.83101	1.38436	No	122.067
	DSD	Zm2G001272_T01	Zm5G866954_T02	NG	0.205414	2.19012	0.0937913	Yes	146.008
	DSD	Zm2G046816_T01	Zm2G001272_T01	NG	0.144075	0.88187	0.163374	Yes	58.7913
	DSD	Zm2G053311_T01	Zm2G349376_T01	NG	0.533346	0.220001	2.42429	No	14.6667
	DSD	Zm2G062154_T01	Zm2G435445_T01	NG	0.260412	1.5511	0.167889	Yes	103.406
	DSD	Zm2G068586_T01	Zm2G062154_T01	NG	0.0435179	0.178469	0.24384	Yes	11.8979
	DSD	Zm2G108228_T01	Zm5G866954_T02	NG	0.243409	1.10892	0.219501	Yes	73.9279
	DSD	Zm2G115701_T01	Zm2G176340_T01	NG	0.0406329	0.330424	0.122972	Yes	22.0283
	DSD	Zm2G116969_T01	Zm2G046816_T01	NG	-2	-2	1	No	-133.333
	DSD	Zm2G128807_T02	Zm2G349376_T01	NG	0.852675	0.60161	1.41732	No	40.1074
	DSD	Zm2G129288_T01	Zm5G866954_T02	NG	0.214321	1.7105	0.125298	Yes	114.033
	DSD	Zm2G163726_T01	Zm5G866954_T02	NG	0.269106	1.95982	0.137311	Yes	130.655
	DSD	Zm2G176340_T01	Zm2G001272_T01	NG	0.402541	1.83072	0.219882	Yes	122.048
	DSD	Zm2G349376_T01	Zm2G001272_T01	NG	1.86596	1.42097	1.31316	No	94.7311
	DSD	Zm2G377373_T01	Zm2G115701_T01	NG	1.82227	1.18923	1.53232	No	79.2819
	DSD	Zm2G378907_T02	Zm2G001272_T01	NG	0.475656	4.60187	0.103362	Yes	306.791
	DSD	Zm2G435445_T01	Zm2G115701_T01	NG	0.471124	1.20652	0.390481	Yes	80.4348
	DSD	Zm5G830501_T01	Zm5G871407_T01	NG	0.728465	0.84207	0.865088	Yes	56.138
	DSD	Zm5G871407_T01	Zm2G439819_T01	NG	2.56448	0.376285	6.81526	No	25.0857
S. bicolor	WGD	Sb01G396100.1	Sb02G428900.1	NG	0.264423	0.57855	0.457045	Yes	38.57
	WGD	Sb03G396600.1	Sb06G301600.1	NG	0.233261	1.42105	0.164147	Yes	94.7366
	WGD	Sb03G274300.1	Sb09G243500.1	NG	0.147358	0.950326	0.15506	Yes	63.355
	WGD	Sb03G396600.1	Sb09G159700.1	NG	0.105078	1.03494	0.101531	Yes	68.9957
	WGD	Sb05G050200.1	Sb06G301600.1	NG	0.298331	1.43741	0.207547	Yes	95.8275
	WGD	Sb05G050200.1	Sb08G051300.1	NG	0.132197	0.902806	0.146429	Yes	60.1871
	WGD	Sb06G301600.1	Sb07G002500.1	NG	0.19946	1.25561	0.158855	Yes	83.7074
	TRD	Sb04G284900.1	Sb08G051300.1	NG	0.396485	1.80864	0.219218	Yes	120.576
	TRD	Sb09G206400.1	Sb09G243500.1	NG	0.251128	1.25357	0.200331	Yes	83.5711
	DSD	Sb01G396100.1	Sb09G159700.1	NG	0.353948	2.34771	0.150763	Yes	156.514
	DSD	Sb02G428900.1	Sb08G051300.1	NG	0.576847	2.12462	0.271506	Yes	141.641
	DSD	Sb03G274300.1	Sb09G206400.1	NG	0.25623	1.28675	0.19913	Yes	85.7833
	DSD	Sb03G396600.1	Sb08G051300.1	NG	0.20899	1.45221	0.143912	Yes	96.8143
	DSD	Sb04G069900.1	Sb01G396100.1	NG	1.31612	1.87737	0.701044	Yes	125.158
	DSD	Sb04G284900.1	Sb09G159700.1	NG	0.39936	1.70946	0.233618	Yes	113.964
	DSD	Sb05G050200.1	Sb09G159700.1	NG	0.226054	1.69052	0.133719	Yes	112.701
	DSD	Sb06G301600.1	Sb09G159700.1	NG	0.199643	1.46925	0.135881	Yes	97.95
	DSD	Sb07G002500.1	Sb09G159700.1	NG	0.21802	2.16391	0.100753	Yes	144.261
	DSD	Sb08G051300.1	Sb05G050200.1	NG	0.132197	0.902806	0.146429	Yes	60.1871
	DSD	Sb09G159700.1	Sb03G396600.1	NG	0.105078	1.03494	0.101531	Yes	68.9957
	DSD	Sb09G206400.1	Sb01G396100.1	NG	0.454099	1.64527	0.276004	Yes	109.684
	DSD	Sb09G243500.1	Sb03G274300.1	NG	0.147358	0.950326	0.15506	Yes	63.355
S. italica	WGD	Si2G422900.1	Si9G404200.1	NG	0.16988	0.647716	0.262275	Yes	43.1811
	WGD	Si3G148500.1	Si5G267600.1	NG	0.138859	0.835067	0.166284	Yes	55.6711
	WGD	Si3G180900.1	Si5G325200.1	NG	0.22635	0.895075	0.252884	Yes	59.6717
	WGD	Si3G227800.1	Si5G393600.1	NG	0.115129	1.10183	0.104489	Yes	73.4553
	WGD	Si3G180900.1	Si5G267600.1	NG	0.235042	1.03398	0.227318	Yes	68.932
	WGD	Si3G148500.1	Si5G325200.1	NG	0.294691	1.24632	0.236449	Yes	83.088
	WGD	Si3G005400.1	Si5G393600.1	NG	0.214776	1.49379	0.143778	Yes	99.5863
	WGD	Si3G005400.1	Si6G003300.1	NG	0.173147	1.29584	0.133618	Yes	86.389
	WGD	Si3G005400.1	Si7G293600.1	NG	0.23488	2.32885	0.100857	Yes	155.257
	WGD	Si5G267600.1	Si5G325200.1	NG	0.290062	1.18844	0.244069	Yes	79.2296
	WGD	Si6G003300.1	Si7G293600.1	NG	0.234922	1.81875	0.129167	Yes	121.25
	WGD	Si7G293600.1	Si8G043600.1	NG	0.0886293	1.05273	0.0841903	Yes	70.1818
	TRD	Si1G289400.1	Si3G227800.1	NG	0.423222	2.24161	0.188803	Yes	149.441
	TRD	Si7G062600.1	Si3G005400.1	NG	0.11958	0.067435	1.77327	No	4.49567
	TRD	Si8G069800.1	Si3G005400.1	NG	0.456202	0.512698	0.889808	Yes	34.1798
	DSD	Si1G063700.1	Si9G404200.1	NG	1.51982	3.11024	0.48865	Yes	207.349
	DSD	Si1G289400.1	Si7G293600.1	NG	0.391104	2.35189	0.166294	Yes	156.792
	DSD	Si2G422900.1	Si7G293600.1	NG	0.395963	3.649	0.108513	Yes	243.267
	DSD	Si3G005400.1	Si3G227800.1	NG	0.184132	1.73874	0.1059	Yes	115.916
	DSD	Si3G148500.1	Si3G180900.1	NG	0.228626	1.05122	0.217487	Yes	70.0812
	DSD	Si3G180900.1	Si9G404200.1	NG	0.446253	1.88365	0.236909	Yes	125.576
	DSD	Si3G227800.1	Si8G043600.1	NG	0.158512	2.74806	0.0576815	Yes	183.204
	DSD	Si5G267600.1	Si3G148500.1	NG	0.138859	0.835067	0.166284	Yes	55.6711
	DSD	Si5G325200.1	Si3G180900.1	NG	0.22635	0.895075	0.252884	Yes	59.6717
	DSD	Si5G393600.1	Si3G227800.1	NG	0.115129	1.10183	0.104489	Yes	73.4553
	DSD	Si6G003300.1	Si3G005400.1	NG	0.173147	1.29584	0.133618	Yes	86.389
	DSD	Si7G062600.1	Si8G069800.1	NG	0.145839	0.109572	1.33099	No	7.30481
	DSD	Si7G293600.1	Si3G005400.1	NG	0.23488	2.32885	0.100857	Yes	155.257
	DSD	Si8G043600.1	Si7G293600.1	NG	0.0886293	1.05273	0.0841903	Yes	70.1818
	DSD	Si8G069800.1	Si3G227800.1	NG	0.592667	1.13435	0.522475	Yes	75.6231
	DSD	Si9G404200.1	Si2G422900.1	NG	0.16988	0.647716	0.262275	Yes	43.1811
S. viridis	WGD	Sv2G435000.1	Sv9G407600.1	NG	0.168448	0.655797	0.25686	Yes	43.7198
	WGD	Sv3G233000.1	Sv5G399000.1	NG	0.114597	1.06771	0.10733	Yes	71.1807
	WGD	Sv3G151100.1	Sv5G270600.1	NG	0.137584	0.833123	0.165143	Yes	55.5416
	WGD	Sv3G185100.1	Sv5G328800.1	NG	0.225496	0.901681	0.250084	Yes	60.1121
	WGD	Sv3G151100.1	Sv5G328800.1	NG	0.291884	1.23451	0.236438	Yes	82.3005
	WGD	Sv3G006600.1	Sv5G399000.1	NG	0.214128	1.48037	0.144645	Yes	98.6914
	WGD	Sv3G006600.1	Sv6G003100.1	NG	0.168255	1.26946	0.13254	Yes	84.6307
	WGD	Sv3G006600.1	Sv7G305400.1	NG	0.232733	2.11905	0.109829	Yes	141.27
	WGD	Sv5G270600.1	Sv5G328800.1	NG	0.287213	1.23791	0.232014	Yes	82.5274
	WGD	Sv6G003100.1	Sv7G305400.1	NG	0.236608	1.90629	0.124119	Yes	127.086
	WGD	Sv7G305400.1	Sv8G042700.1	NG	0.0874777	1.08029	0.0809759	Yes	72.0195
	TRD	Sv1G294500.1	Sv3G233000.1	NG	0.423222	2.02714	0.208778	Yes	135.143
	TRD	Sv7G067900.1	Sv3G006600.1	NG	0.237079	0.209584	1.13119	No	13.9722
	DSD	Sv1G062900.1	Sv9G407600.1	NG	1.52268	3.26363	0.46656	Yes	217.576
	DSD	Sv1G294500.1	Sv7G305400.1	NG	0.391104	2.35189	0.166294	Yes	156.792
	DSD	Sv2G435000.1	Sv7G305400.1	NG	0.395963	3.0774	0.128668	Yes	205.16
	DSD	Sv3G006600.1	Sv3G233000.1	NG	0.181486	1.7751	0.10224	Yes	118.34
	DSD	Sv3G151100.1	Sv3G185100.1	NG	0.226026	1.02817	0.219833	Yes	68.5448
	DSD	Sv3G185100.1	Sv5G270600.1	NG	0.228128	1.06646	0.213911	Yes	71.0975
	DSD	Sv3G233000.1	Sv7G305400.1	NG	0.16671	1.82051	0.0915737	Yes	121.367
	DSD	Sv5G270600.1	Sv3G151100.1	NG	0.137584	0.833123	0.165143	Yes	55.5416
	DSD	Sv5G328800.1	Sv3G185100.1	NG	0.225496	0.901681	0.250084	Yes	60.1121
	DSD	Sv5G399000.1	Sv3G233000.1	NG	0.114597	1.06771	0.10733	Yes	71.1807
	DSD	Sv6G003100.1	Sv3G006600.1	NG	0.168255	1.26946	0.13254	Yes	84.6307
	DSD	Sv7G067900.1	Sv3G233000.1	NG	0.446169	0.744989	0.598893	Yes	49.6659
	DSD	Sv7G305400.1	Sv3G006600.1	NG	0.232733	2.11905	0.109829	Yes	141.27
	DSD	Sv8G042700.1	Sv7G305400.1	NG	0.0874777	1.08029	0.0809759	Yes	72.0195
	DSD	Sv9G407600.1	Sv2G435000.1	NG	0.168448	0.655797	0.25686	Yes	43.7198
B. distachyon	WGD	Bd1G0240200.1	Bd1G0843400.1	NG	0.170916	0.656515	0.260339	Yes	43.7677
	WGD	Bd2G0318700.1	Bd2G0717100.1	NG	0.119827	0.937607	0.127801	Yes	62.5072
	WGD	Bd4G0349000.1	Bd4G0580300.1	NG	0.131732	0.848585	0.155237	Yes	56.5723
	TRD	Bd2G0262900.1	Bd1G0843400.1	NG	0.475452	1.74258	0.272845	Yes	116.172
	TRD	Bd2G0591600.1	Bd1G0843400.1	NG	0.420186	1.66892	0.251772	Yes	111.261
	TRD	Bd3G0698700.1	Bd2G0318700.1	NG	0.37243	1.5289	0.243593	Yes	101.927
	DSD	Bd1G0240200.1	Bd4G0580300.1	NG	0.401244	2.20525	0.181949	Yes	147.017
	DSD	Bd1G0843400.1	Bd1G0240200.1	NG	0.170916	0.656515	0.260339	Yes	43.7677
	DSD	Bd2G0262900.1	Bd2G0591600.1	NG	0.256677	1.4168	0.181166	Yes	94.4535
	DSD	Bd2G0318700.1	Bd5G0356400.1	NG	-2	-2	1	No	-133.333
	DSD	Bd2G0591600.1	Bd1G0240200.1	NG	0.430317	1.2781	0.336686	Yes	85.2065
	DSD	Bd2G0717100.1	Bd2G0318700.1	NG	0.119827	0.937607	0.127801	Yes	62.5072
	DSD	Bd3G0076700.1	Bd1G0843400.1	NG	1.4209	1.87065	0.759573	Yes	124.71
	DSD	Bd3G0173100.1	Bd5G0356400.1	NG	0.132004	0.918899	0.143654	Yes	61.26
	DSD	Bd3G0698700.1	Bd1G0843400.1	NG	0.391969	2.08876	0.187656	Yes	139.251
	DSD	Bd4G0349000.1	Bd2G0318700.1	NG	0.209638	3.27855	0.0639425	Yes	218.57
	DSD	Bd4G0580300.1	Bd4G0349000.1	NG	0.131732	0.848585	0.155237	Yes	56.5723
H. vulgare	WGD	Hv4Hr1G020110.3	Hv5Hr1G040000.2	NG	0.125793	0.903267	0.139264	Yes	60.2178
	TRD	Hv1Hr1G074940.1	Hv3Hr1G083290.1	NG	0.145694	0.859214	0.169566	Yes	57.2809
	TRD	Hv1Hr1G076900.1	Hv5Hr1G040000.2	NG	0.56537	2.91831	0.193732	Yes	194.554
	TRD	Hv2Hr1G124880.1	Hv3Hr1G083290.1	NG	0.25716	0.872665	0.294684	Yes	58.1777
	TRD	Hv5Hr1G023650.1	Hv3Hr1G083290.1	NG	0.173204	1.14718	0.150983	Yes	76.4787
	TRD	Hv6Hr1G029710.3	Hv3Hr1G083290.1	NG	1.28993	1.65275	0.780472	Yes	110.184
	TRD	Hv6Hr1G068970.3	Hv5Hr1G040000.2	NG	0.39957	2.25214	0.177418	Yes	150.142
	TRD	Hv7Hr1G060480.2	Hv4Hr1G020110.3	NG	-2	-2	1	No	-133.333
	DSD	Hv1Hr1G074940.1	Hv5Hr1G040000.2	NG	0.2184	2.41468	0.0904469	Yes	160.979
	DSD	Hv1Hr1G076900.1	Hv3Hr1G061930.1	NG	0.282511	1.46423	0.192942	Yes	97.6152
	DSD	Hv2Hr1G124880.1	Hv4Hr1G020110.3	NG	0.281914	0.906151	0.311111	Yes	60.4101
	DSD	Hv3Hr1G061930.1	Hv2Hr1G124880.1	NG	0.500787	1.02185	0.490078	Yes	68.1235
	DSD	Hv3Hr1G083290.1	Hv4Hr1G020110.3	NG	0.209527	1.58877	0.13188	Yes	105.918
	DSD	Hv5Hr1G023650.1	Hv1Hr1G074940.1	NG	0.153674	0.985413	0.155949	Yes	65.6942
	DSD	Hv5Hr1G040000.2	Hv4Hr1G020110.3	NG	0.125793	0.903267	0.139264	Yes	60.2178
	DSD	Hv6Hr1G029710.3	Hv1Hr1G076900.1	NG	1.20556	1.462	0.824598	Yes	97.4666
	DSD	Hv6Hr1G068970.3	Hv1Hr1G074940.1	NG	0.366095	1.28358	0.285215	Yes	85.5719
	DSD	Hv7Hr1G060480.2	Hv1Hr1G076900.1	NG	1.195	0.500265	2.38873	No	33.351
O. sativa	WGD	Os01g48370.1	Os01g55430.1	NG	0.310904	1.39448	0.222954	Yes	92.9652
	WGD	Os01g64700.1	Os12g06630.1	NG	0.198707	2.13586	0.0930336	Yes	142.391
	WGD	Os01g48370.1	Os05g48670.1	NG	0.115388	0.776109	0.148674	Yes	51.7406
	WGD	Os01g55430.1	Os05g43850.1	NG	0.241456	0.831344	0.29044	Yes	55.4229
	WGD	Os01g64700.1	Os05g36190.1	NG	0.118483	1.00465	0.117934	Yes	66.9769
	WGD	Os01g55430.1	Os05g48670.1	NG	0.319842	1.46125	0.218882	Yes	97.4169
	WGD	Os03g22800.1	Os07g47110.1	NG	0.155598	0.637433	0.2441	Yes	42.4955
	WGD	Os04g59130.1	Os08g01290.1	NG	0.150011	1.08662	0.138053	Yes	72.4416
	TRD	Os02g47640.1	Os12g06630.1	NG	0.402012	1.71153	0.234885	Yes	114.102
	TRD	Os03g22655.1	Os03g22800.1	NG	0.431435	0.20205	2.13529	No	13.47
	DSD	Os01g48370.1	Os05g43850.1	NG	0.212126	1.11061	0.191	Yes	74.0405
	DSD	Os01g55430.1	Os01g48370.1	NG	0.310904	1.39448	0.222954	Yes	92.9652
	DSD	Os01g64700.1	Os04g59130.1	NG	0.199696	1.82735	0.109282	Yes	121.823
	DSD	Os02g08310.1	Os07g47110.1	NG	1.37195	2.01491	0.6809	Yes	134.327
	DSD	Os02g47640.1	Os03g22800.1	NG	0.38099	1.31547	0.289623	Yes	87.6979
	DSD	Os03g22655.1	Os07g47110.1	NG	0.715859	0.355647	2.01283	No	23.7098
	DSD	Os03g22800.1	Os05g36190.1	NG	0.352591	3.52042	0.100156	Yes	234.694
	DSD	Os04g59130.1	Os05g36190.1	NG	0.161644	3.84897	0.0419967	Yes	256.598
	DSD	Os05g36190.1	Os01g64700.1	NG	0.118483	1.00465	0.117934	Yes	66.9769
	DSD	Os05g43850.1	Os01g55430.1	NG	0.241456	0.831344	0.29044	Yes	55.4229
	DSD	Os05g48670.1	Os01g48370.1	NG	0.115388	0.776109	0.148674	Yes	51.7406
	DSD	Os07g47110.1	Os03g22800.1	NG	0.155598	0.637433	0.2441	Yes	42.4955
	DSD	Os08g01290.1	Os04g59130.1	NG	0.150011	1.08662	0.138053	Yes	72.4416
	DSD	Os11g06420.1	Os12g06630.1	NG	0.113413	1.10249	0.10287	Yes	73.4995
	DSD	Os12g06630.1	Os01g64700.1	NG	0.198707	2.13586	0.0930336	Yes	142.391
