# Supplementary material for: Whole-genome and dispersed duplication, including transposed duplication, jointly advance the evolution of TLP genes in seven representative Poaceae lineages
Source: BMC Genomics. 2023 May 30;24:290. doi: 10.1186/s12864-023-09389-z (PMC10228137; doi:10.1186/s12864-023-09389-z)
Supplement: Supplementary file 2 — Additional file 2: Table S2. List of TLP genes in seven studied grass species. [file 12864_2023_9389_MOESM2_ESM.xlsx]

## Sheet: Table S1
Table S2 List of TLP genes in seven studied grass species.
Zea mays		Sorghum bicolor		Setaria italica		Setaria viridis		Brachypodium distachyon		Hordeum vulgare		Oryza sativa
Zm2G001272_T01	GRMZM2G001272_T01	Sb01G396100.1	SbRio.01G396100.1	Si1G063700.1	Seita.1G063700.1	Sv1G062900.1	Sevir.1G063700.1	Bd1G0240200.1	BdiBd21-3.1G0240200.1	Hv0Hr1G001350.1	HORVU0Hr1G001350.1	Os01g48370.1	LOC_Os01g48370.1
Zm2G046816_T01	GRMZM2G046816_T01	Sb02G428900.1	SbRio.02G428900.1	Si1G289400.1	Seita.1G289400.1	Sv1G294500.1	Sevir.1G289400.1	Bd1G0843400.1	BdiBd21-3.1G0843400.1	Hv1Hr1G074940.1	HORVU1Hr1G074940.1	Os01g55430.1	LOC_Os01g55430.1
Zm2G062154_T01	GRMZM2G062154_T01	Sb03G274300.1	SbRio.03G274300.1	Si2G422900.1	Seita.2G422900.1	Sv2G435000.1	Sevir.2G422900.1	Bd2G0262900.1	BdiBd21-3.2G0262900.1	Hv1Hr1G076900.1	HORVU1Hr1G076900.1	Os01g64700.1	LOC_Os01g64700.1
Zm2G068586_T01	GRMZM2G068586_T01	Sb03G396600.1	SbRio.03G396600.1	Si3G005400.1	Seita.3G005400.1	Sv3G006600.1	Sevir.3G005400.1	Bd2G0318700.1	BdiBd21-3.2G0318700.1	Hv2Hr1G124880.1	HORVU2Hr1G124880.1	Os02g08310.1	LOC_Os02g08310.1
Zm2G108228_T01	GRMZM2G108228_T01	Sb04G069900.1	SbRio.04G069900.1	Si3G148500.1	Seita.3G148500.1	Sv3G151100.1	Sevir.3G148500.1	Bd2G0591600.1	BdiBd21-3.2G0591600.1	Hv3Hr1G061930.1	HORVU3Hr1G061930.1	Os02g47640.1	LOC_Os02g47640.1
Zm2G115701_T01	GRMZM2G115701_T01	Sb04G284900.1	SbRio.04G284900.1	Si3G180900.1	Seita.3G180900.1	Sv3G185100.1	Sevir.3G180900.1	Bd2G0717100.1	BdiBd21-3.2G0717100.1	Hv3Hr1G083290.1	HORVU3Hr1G083290.1	Os03g22655.1	LOC_Os03g22655.1
Zm2G129288_T01	GRMZM2G129288_T01	Sb05G050200.1	SbRio.05G050200.1	Si3G227800.1	Seita.3G227800.1	Sv3G233000.1	Sevir.3G227800.1	Bd3G0076700.1	BdiBd21-3.3G0076700.1	Hv4Hr1G020110.3	HORVU4Hr1G020110.3	Os03g22800.1	LOC_Os03g22800.1
Zm2G163726_T01	GRMZM2G163726_T01	Sb06G301600.1	SbRio.06G301600.1	Si5G267600.1	Seita.5G267600.1	Sv5G270600.1	Sevir.5G267600.1	Bd3G0173100.1	BdiBd21-3.3G0173100.1	Hv5Hr1G023650.1	HORVU5Hr1G023650.1	Os04g59130.1	LOC_Os04g59130.1
Zm2G176340_T01	GRMZM2G176340_T01	Sb07G002500.1	SbRio.07G002500.1	Si5G325200.1	Seita.5G325200.1	Sv5G328800.1	Sevir.5G325200.1	Bd3G0698700.1	BdiBd21-3.3G0698700.1	Hv5Hr1G040000.2	HORVU5Hr1G040000.2	Os05g36190.1	LOC_Os05g36190.1
Zm2G349376_T01	GRMZM2G349376_T01	Sb08G051300.1	SbRio.08G051300.1	Si5G393600.1	Seita.5G393600.1	Sv5G399000.1	Sevir.5G393600.1	Bd4G0349000.1	BdiBd21-3.4G0349000.1	Hv6Hr1G029710.3	HORVU6Hr1G029710.3	Os05g43850.1	LOC_Os05g43850.1
Zm2G378907_T01	GRMZM2G378907_T01	Sb09G159700.1	SbRio.09G159700.1	Si6G003300.1	Seita.6G003300.1	Sv6G003100.1	Sevir.6G003300.1	Bd4G0580300.1	BdiBd21-3.4G0580300.1	Hv6Hr1G068970.3	HORVU6Hr1G068970.3	Os05g48670.1	LOC_Os05g48670.1
Zm2G435445_T01	GRMZM2G435445_T01	Sb09G206400.1	SbRio.09G206400.1	Si7G062600.1	Seita.7G062600.1	Sv7G067900.1	Sevir.8G069800.1	Bd5G0356400.1	BdiBd21-3.5G0356400.1			Os07g47110.1	LOC_Os07g47110.1
Zm2G472945_T01	GRMZM2G472945_T01	Sb09G243500.1	SbRio.09G243500.1	Si7G293600.1	Seita.7G293600.1	Sv7G305400.1	Sevir.7G293600.1					Os08g01290.1	LOC_Os08g01290.1
Zm5G866954_T01	GRMZM5G866954_T01			Si8G043600.1	Seita.8G043600.1	Sv8G042700.1	Sevir.8G043600.1					Os11g06420.1	LOC_Os11g06420.1
Zm5G871407_T01	GRMZM5G871407_T01			Si8G069800.1	Seita.8G069800.1	Sv9G407600.1	Sevir.9G404200.1					Os12g06630.1	LOC_Os12g06630.1
				Si9G404200.1	Seita.9G404200.1
