# Supplementary material for: Whole-genome and dispersed duplication, including transposed duplication, jointly advance the evolution of TLP genes in seven representative Poaceae lineages
Source: BMC Genomics. 2023 May 30;24:290. doi: 10.1186/s12864-023-09389-z (PMC10228137; doi:10.1186/s12864-023-09389-z)
Supplement: Supplementary file 4 — Additional file 4: Table S3. Basic statistical details on structural elements of all TLP genes in seven grass species. [file 12864_2023_9389_MOESM4_ESM.xlsx]

## Sheet: Table S2
Table S3 Basic statistical details on structural elements of all TLP genes in seven grass species.
Group	Gene	Length of gene	Number of intron	Number of exon		Type of gene	Category
				UTR	CDS
Group A	Sb03G274300.1	4596	3	2	4	intron-poor gene	Intron-poor clade
	Zm2G068586_T01	5389	3	2	4	intron-poor gene
	Zm2G062154_T01	4765	3	2	4	intron-poor gene
	Si5G267600.1	3774	3	2	4	intron-poor gene
	Sv5G270600.1	3831	3	2	4	intron-poor gene
	Os01g48370.1	5030	3	2	4	intron-poor gene
	Bd2G0591600.1	6894	3	2	4	intron-poor gene
	Hv3Hr1G061930.1	8524	3	2	4	intron-poor gene
	Os05g48670.1	3195	5	1	6	intron-rich gene
	Sb09G243500.1	4211	3	2	4	intron-poor gene
	Si3G148500.1	3957	3	2	4	intron-poor gene
	Sv3G151100.1	4145	3	2	4	intron-poor gene
	Hv1Hr1G076900.1	4934	4	2	5	intron-rich gene
	Hv0Hr1G001350.1	18143	2	0	3	intron-poor gene
	Bd2G0262900.1	4879	3	2	4	intron-poor gene
	Os05g43850.1	4363	3	2	4	intron-poor gene
	Sb09G206400.1	5871	3	2	4	intron-poor gene
	Zm2G435445_T01	4543	3	2	4	intron-poor gene
	Si3G180900.1	5746	4	2	4	intron-rich gene
	Sv3G185100.1	6345	4	3	4	intron-rich gene
	Os01g55430.1	2872	3	2	4	intron-poor gene
	Si5G325200.1	3527	3	2	4	intron-poor gene
	Sv5G328800.1	2946	3	2	4	intron-poor gene
	Si8G069800.1	1025	2	0	3	intron-poor gene
	Sv7G067900.1	2032	1	1	2	intron-poor gene
	Si7G062600.1	583	1	0	2	intron-poor gene
	Bd3G0698700.1	3848	3	2	4	intron-poor gene
	Hv6Hr1G068970.3	3269	3	2	4	intron-poor gene
	Os02g47640.1	3734	3	2	4	intron-poor gene
	Si1G289400.1	3460	3	2	4	intron-poor gene
	Sv1G294500.1	3834	3	2	4	intron-poor gene
	Zm2G176340_T01	3560	3	2	4	intron-poor gene
	Sb04G284900.1	4270	3	2	4	intron-poor gene
	Zm2G115701_T01	3570	3	2	4	intron-poor gene
Group B	Sb02G428900.1	4112	4	2	5	intron-rich gene	Intron-rich clade
	Zm2G349376_T01	1984	4	1	5	intron-rich gene
	Si2G422900.1	3686	5	3	5	intron-rich gene
	Sv2G435000.1	3783	5	3	5	intron-rich gene
	Bd1G0240200.1	3452	5	3	5	intron-rich gene
	Os07g47110.1	3821	4	2	5	intron-rich gene
	Bd1G0843400.1	4442	5	3	5	intron-rich gene
	Os03g22800.1	4810	5	3	5	intron-rich gene
	Os03g22655.1	2054	2	0	3	intron-poor gene
	Sb01G396100.1	5747	6	4	5	intron-rich gene
	Zm2G378907_T01	8554	5	2	5	intron-rich gene
	Si9G404200.1	4636	7	5	5	intron-rich gene
	Sv9G407600.1	4762	7	5	5	intron-rich gene
Group C	Si7G293600.1	4094	4	3	4	intron-rich gene	Intron-rich clade
	Sv7G305400.1	4241	4	3	4	intron-rich gene
	Zm2G001272_T01	7116	4	2	4	intron-rich gene
	Sb08G051300.1	5174	4	3	4	intron-rich gene
	Bd4G0580300.1	4444	4	3	4	intron-rich gene
	Hv5Hr1G040000.2	6193	4	3	4	intron-rich gene
	Os12g06630.1	5203	4	3	4	intron-rich gene
	Bd4G0349000.1	3095	3	2	4	intron-poor gene
	Hv4Hr1G020110.3	5437	4	3	4	intron-rich gene
	Os11g06420.1	4213	4	3	4	intron-rich gene
	Sb05G050200.1	2939	3	2	4	intron-poor gene
	Zm2G046816_T01	4312	4	2	4	intron-rich gene
	Si8G043600.1	3631	4	3	4	intron-rich gene
	Sv8G042700.1	3895	4	3	4	intron-rich gene
Group D	Hv5Hr1G023650.1	1007	0	1	1	intronless gene	Intron-rich clade
	Sb07G002500.1	4684	4	3	4	intron-rich gene
	Zm2G163726_T01	4032	4	2	4	intron-rich gene
	Si6G003300.1	4110	4	3	4	intron-rich gene
	Sv6G003100.1	4189	4	3	4	intron-rich gene
	Bd3G0173100.1	3420	4	3	4	intron-rich gene
	Os08g01290.1	4937	5	4	4	intron-rich gene
	Os04g59130.1	3654	4	3	4	intron-rich gene
	Bd5G0356400.1	3999	4	3	4	intron-rich gene
	Hv2Hr1G124880.1	4237	4	2	5	intron-rich gene
	Sb06G301600.1	3824	4	3	4	intron-rich gene
	Zm2G108228_T01	4414	4	2	5	intron-rich gene
	Si3G005400.1	4134	4	3	4	intron-rich gene
	Sv3G006600.1	4419	4	3	4	intron-rich gene
Group E	Bd2G0717100.1	3760	5	4	4	intron-rich gene	Intron-rich clade
	Hv3Hr1G083290.1	3374	4	3	4	intron-rich gene
	Os01g64700.1	3435	5	4	4	intron-rich gene
	Sb03G396600.1	3754	5	4	4	intron-rich gene
	Zm5G866954_T01	3550	4	2	4	intron-rich gene
	Si5G393600.1	3450	5	4	4	intron-rich gene
	Sv5G399000.1	3756	5	4	4	intron-rich gene
	Os05g36190.1	3243	4	3	4	intron-rich gene
	Bd2G0318700.1	3509	4	3	4	intron-rich gene
	Hv1Hr1G074940.1	4396	6	5	4	intron-rich gene
	Si3G227800.1	3115	4	3	4	intron-rich gene
	Sv3G233000.1	3296	4	3	4	intron-rich gene
	Zm2G129288_T01	2494	3	2	4	intron-poor gene
	Sb09G159700.1	3605	4	3	4	intron-rich gene
	Zm5G871407_T01	2457	5	0	6	intron-rich gene
Group F	Si1G063700.1	2335	8	2	9	intron-rich gene	Intron-rich clade
	Sv1G062900.1	2406	8	2	9	intron-rich gene
	Zm2G472945_T01	2101	6	2	7	intron-rich gene
	Sb04G069900.1	2557	8	1	9	intron-rich gene
	Os02g08310.1	2261	7	1	8	intron-rich gene
	Bd3G0076700.1	2107	7	2	8	intron-rich gene
	Hv6Hr1G029710.3	3266	7	2	8	intron-rich gene
