# Supplementary material for: Whole-genome and dispersed duplication, including transposed duplication, jointly advance the evolution of TLP genes in seven representative Poaceae lineages
Source: BMC Genomics. 2023 May 30;24:290. doi: 10.1186/s12864-023-09389-z (PMC10228137; doi:10.1186/s12864-023-09389-z)
Supplement: Supplementary file 5 — Additional file 5: Table S4. Synteny network of TLPs in seven grass species. [file 12864_2023_9389_MOESM5_ESM.xlsx]

## Sheet: Table S4
Table S4 Synteny network of TLPs in seven grass species.
Cluster 1			Cluster 2			Cluster 3			Cluster 4			Cluster 5
Edge		Node	Edge		Node	Edge		Node	Edge		Node	Edge		Node
Bd2G0318700.1	Bd2G0717100.1	Bd2G0318700.1	Bd3G0076700.1	Hv6Hr1G029710.3	Bd3G0076700.1	Bd3G0698700.1	Hv6Hr1G068970.3	Bd3G0698700.1	Bd1G0240200.1	Bd1G0843400.1	Bd1G0240200.1	Bd2G0262900.1	Hv1Hr1G076900.1	Bd2G0262900.1
Bd2G0318700.1	Hv1Hr1G074940.1	Bd2G0717100.1	Bd3G0076700.1	Os02g08310.1	Hv6Hr1G029710.3	Bd3G0698700.1	Os02g47640.1	Hv6Hr1G068970.3	Bd1G0240200.1	Os03g22800.1	Bd1G0843400.1	Bd2G0262900.1	Os01g55430.1	Bd2G0591600.1
Bd2G0318700.1	Hv3Hr1G083290.1	Bd3G0173100.1	Bd3G0076700.1	Sb04G069900.1	Os02g08310.1	Bd3G0698700.1	Sb04G284900.1	Os02g47640.1	Bd1G0240200.1	Os07g47110.1	Os03g22800.1	Bd2G0262900.1	Os05g43850.1	Hv1Hr1G076900.1
Bd2G0318700.1	Os01g64700.1	Bd4G0349000.1	Bd3G0076700.1	Si1G063700.1	Sb04G069900.1	Bd3G0698700.1	Si1G289400.1	Sb04G284900.1	Bd1G0240200.1	Sb01G396100.1	Os07g47110.1	Bd2G0262900.1	Sb09G206400.1	Hv3Hr1G061930.1
Bd2G0318700.1	Os05g36190.1	Bd4G0580300.1	Bd3G0076700.1	Sv1G062900.1	Si1G063700.1	Bd3G0698700.1	Sv1G294500.1	Si1G289400.1	Bd1G0240200.1	Sb02G428900.1	Sb01G396100.1	Bd2G0262900.1	Si3G180900.1	Os01g48370.1
Bd2G0318700.1	Sb03G396600.1	Bd5G0356400.1	Bd3G0076700.1	Zm2G472945_T01	Sv1G062900.1	Bd3G0698700.1	Zm2G115701_T01	Sv1G294500.1	Bd1G0240200.1	Si2G422900.1	Sb02G428900.1	Bd2G0262900.1	Si5G325200.1	Os01g55430.1
Bd2G0318700.1	Sb09G159700.1	Hv1Hr1G074940.1	Hv6Hr1G029710.3	Os02g08310.1	Zm2G472945_T01	Bd3G0698700.1	Zm2G176340_T01	Zm2G115701_T01	Bd1G0240200.1	Si9G404200.1	Si2G422900.1	Bd2G0262900.1	Sv3G185100.1	Os05g43850.1
Bd2G0318700.1	Si3G227800.1	Hv2Hr1G124880.1	Hv6Hr1G029710.3	Sb04G069900.1		Hv6Hr1G068970.3	Os02g47640.1	Zm2G176340_T01	Bd1G0240200.1	Sv2G435000.1	Si9G404200.1	Bd2G0262900.1	Sv5G328800.1	Os05g48670.1
Bd2G0318700.1	Si5G393600.1	Hv3Hr1G083290.1	Hv6Hr1G029710.3	Si1G063700.1		Hv6Hr1G068970.3	Sb04G284900.1		Bd1G0240200.1	Sv9G407600.1	Sv2G435000.1	Bd2G0262900.1	Zm2G435445_T01	Sb03G274300.1
Bd2G0318700.1	Sv3G233000.1	Hv4Hr1G020110.3	Hv6Hr1G029710.3	Sv1G062900.1		Hv6Hr1G068970.3	Si1G289400.1		Bd1G0240200.1	Zm2G053311_T01	Sv9G407600.1	Hv1Hr1G076900.1	Os01g55430.1	Sb09G206400.1
Bd2G0318700.1	Sv5G399000.1	Hv5Hr1G040000.2	Hv6Hr1G029710.3	Zm2G472945_T01		Hv6Hr1G068970.3	Sv1G294500.1		Bd1G0240200.1	Zm2G378907_T02	Zm2G053311_T01	Hv1Hr1G076900.1	Os05g43850.1	Sb09G243500.1
Bd2G0318700.1	Zm2G129288_T01	Os01g64700.1	Os02g08310.1	Sb04G069900.1		Hv6Hr1G068970.3	Zm2G115701_T01		Bd1G0843400.1	Os03g22800.1	Zm2G378907_T02	Hv1Hr1G076900.1	Sb09G206400.1	Si3G148500.1
Bd2G0318700.1	Zm5G866954_T02	Os04g59130.1	Os02g08310.1	Si1G063700.1		Hv6Hr1G068970.3	Zm2G176340_T01		Bd1G0843400.1	Os07g47110.1		Hv1Hr1G076900.1	Si3G180900.1	Si3G180900.1
Bd2G0717100.1	Hv1Hr1G074940.1	Os05g36190.1	Os02g08310.1	Sv1G062900.1		Os02g47640.1	Sb04G284900.1		Bd1G0843400.1	Sb01G396100.1		Hv1Hr1G076900.1	Si5G325200.1	Si5G267600.1
Bd2G0717100.1	Hv3Hr1G083290.1	Os08g01290.1	Os02g08310.1	Zm2G472945_T01		Os02g47640.1	Si1G289400.1		Bd1G0843400.1	Sb02G428900.1		Hv1Hr1G076900.1	Sv3G185100.1	Si5G325200.1
Bd2G0717100.1	Os01g64700.1	Os11g06420.1	Sb04G069900.1	Si1G063700.1		Os02g47640.1	Sv1G294500.1		Bd1G0843400.1	Si2G422900.1		Hv1Hr1G076900.1	Sv5G328800.1	Sv3G151100.1
Bd2G0717100.1	Os05g36190.1	Os12g06630.1	Sb04G069900.1	Sv1G062900.1		Os02g47640.1	Zm2G115701_T01		Bd1G0843400.1	Si9G404200.1		Hv1Hr1G076900.1	Zm2G435445_T01	Sv3G185100.1
Bd2G0717100.1	Sb03G396600.1	Sb03G396600.1	Sb04G069900.1	Zm2G472945_T01		Os02g47640.1	Zm2G176340_T01		Bd1G0843400.1	Sv2G435000.1		Os01g55430.1	Os05g43850.1	Sv5G270600.1
Bd2G0717100.1	Sb09G159700.1	Sb05G050200.1	Si1G063700.1	Sv1G062900.1		Sb04G284900.1	Si1G289400.1		Bd1G0843400.1	Sv9G407600.1		Os01g55430.1	Sb09G206400.1	Sv5G328800.1
Bd2G0717100.1	Si3G227800.1	Sb06G301600.1	Si1G063700.1	Zm2G472945_T01		Sb04G284900.1	Sv1G294500.1		Bd1G0843400.1	Zm2G053311_T01		Os01g55430.1	Si3G180900.1	Zm2G062154_T01
Bd2G0717100.1	Si5G393600.1	Sb07G002500.1	Sv1G062900.1	Zm2G472945_T01		Sb04G284900.1	Zm2G115701_T01		Bd1G0843400.1	Zm2G378907_T02		Os01g55430.1	Si5G325200.1	Zm2G068586_T01
Bd2G0717100.1	Sv3G233000.1	Sb08G051300.1				Sb04G284900.1	Zm2G176340_T01		Os03g22800.1	Os07g47110.1		Os01g55430.1	Sv3G185100.1	Zm2G435445_T01
Bd2G0717100.1	Sv5G399000.1	Sb09G159700.1				Si1G289400.1	Sv1G294500.1		Os03g22800.1	Sb01G396100.1		Os01g55430.1	Sv5G328800.1
Bd2G0717100.1	Zm2G129288_T01	Si3G005400.1				Si1G289400.1	Zm2G115701_T01		Os03g22800.1	Sb02G428900.1		Os01g55430.1	Zm2G435445_T01
Bd2G0717100.1	Zm5G866954_T02	Si3G227800.1				Si1G289400.1	Zm2G176340_T01		Os03g22800.1	Si2G422900.1		Os01g55430.1	Bd2G0591600.1
Bd2G0717100.1	Si3G005400.1	Si5G393600.1				Sv1G294500.1	Zm2G115701_T01		Os03g22800.1	Si9G404200.1		Os01g55430.1	Os01g48370.1
Hv1Hr1G074940.1	Os01g64700.1	Si6G003300.1				Sv1G294500.1	Zm2G176340_T01		Os03g22800.1	Sv2G435000.1		Os01g55430.1	Os05g48670.1
Hv1Hr1G074940.1	Os05g36190.1	Si7G293600.1				Zm2G115701_T01	Zm2G176340_T01		Os03g22800.1	Sv9G407600.1		Os01g55430.1	Sb03G274300.1
Hv1Hr1G074940.1	Sb03G396600.1	Si8G043600.1							Os03g22800.1	Zm2G053311_T01		Os01g55430.1	Si5G267600.1
Hv1Hr1G074940.1	Sb09G159700.1	Sv3G006600.1							Os03g22800.1	Zm2G378907_T02		Os01g55430.1	Sv5G270600.1
Hv1Hr1G074940.1	Si3G227800.1	Sv3G233000.1							Os07g47110.1	Sb01G396100.1		Os05g43850.1	Sb09G206400.1
Hv1Hr1G074940.1	Sv3G233000.1	Sv5G399000.1							Os07g47110.1	Sb02G428900.1		Os05g43850.1	Si3G180900.1
Hv1Hr1G074940.1	Sv5G399000.1	Sv6G003100.1							Os07g47110.1	Si2G422900.1		Os05g43850.1	Si5G325200.1
Hv1Hr1G074940.1	Zm2G129288_T01	Sv7G305400.1							Os07g47110.1	Si9G404200.1		Os05g43850.1	Sv3G185100.1
Hv3Hr1G083290.1	Os01g64700.1	Sv8G042700.1							Os07g47110.1	Sv2G435000.1		Os05g43850.1	Sv5G328800.1
Hv3Hr1G083290.1	Os05g36190.1	Zm2G001272_T01							Os07g47110.1	Sv9G407600.1		Os05g43850.1	Zm2G435445_T01
Hv3Hr1G083290.1	Sb03G396600.1	Zm2G046816_T01							Os07g47110.1	Zm2G053311_T01		Sb09G206400.1	Si3G180900.1
Hv3Hr1G083290.1	Sb09G159700.1	Zm2G108228_T01							Os07g47110.1	Zm2G378907_T02		Sb09G206400.1	Si5G325200.1
Hv3Hr1G083290.1	Si3G227800.1	Zm2G129288_T01							Sb01G396100.1	Sb02G428900.1		Sb09G206400.1	Sv3G185100.1
Hv3Hr1G083290.1	Si5G393600.1	Zm2G163726_T01							Sb01G396100.1	Si2G422900.1		Sb09G206400.1	Sv5G328800.1
Hv3Hr1G083290.1	Sv3G233000.1	Zm5G866954_T02							Sb01G396100.1	Si9G404200.1		Sb09G206400.1	Zm2G435445_T01
Hv3Hr1G083290.1	Sv5G399000.1								Sb01G396100.1	Sv2G435000.1		Si3G180900.1	Si5G325200.1
Hv3Hr1G083290.1	Zm2G129288_T01								Sb01G396100.1	Sv9G407600.1		Si3G180900.1	Sv3G185100.1
Hv3Hr1G083290.1	Zm5G866954_T02								Sb01G396100.1	Zm2G053311_T01		Si3G180900.1	Sv5G328800.1
Hv3Hr1G083290.1	Os12g06630.1								Sb01G396100.1	Zm2G378907_T02		Si3G180900.1	Zm2G435445_T01
Os01g64700.1	Os05g36190.1								Sb02G428900.1	Si2G422900.1		Si5G325200.1	Sv3G185100.1
Os01g64700.1	Sb03G396600.1								Sb02G428900.1	Si9G404200.1		Si5G325200.1	Sv5G328800.1
Os01g64700.1	Sb09G159700.1								Sb02G428900.1	Sv2G435000.1		Si5G325200.1	Zm2G435445_T01
Os01g64700.1	Si3G227800.1								Sb02G428900.1	Sv9G407600.1		Si5G325200.1	Sb03G274300.1
Os01g64700.1	Si5G393600.1								Sb02G428900.1	Zm2G053311_T01		Si5G325200.1	Si5G267600.1
Os01g64700.1	Sv3G233000.1								Sb02G428900.1	Zm2G378907_T02		Si5G325200.1	Sv5G270600.1
Os01g64700.1	Sv5G399000.1								Si2G422900.1	Si9G404200.1		Sv3G185100.1	Sv5G328800.1
Os01g64700.1	Zm2G129288_T01								Si2G422900.1	Sv2G435000.1		Sv3G185100.1	Zm2G435445_T01
Os01g64700.1	Zm5G866954_T02								Si2G422900.1	Sv9G407600.1		Sv5G328800.1	Zm2G435445_T01
Os01g64700.1	Si3G005400.1								Si2G422900.1	Zm2G053311_T01		Sv5G328800.1	Sb03G274300.1
Os01g64700.1	Bd4G0580300.1								Si2G422900.1	Zm2G378907_T02		Sv5G328800.1	Si5G267600.1
Os01g64700.1	Sb05G050200.1								Si9G404200.1	Sv2G435000.1		Sv5G328800.1	Sv5G270600.1
Os01g64700.1	Os12g06630.1								Si9G404200.1	Sv9G407600.1		Bd2G0591600.1	Hv3Hr1G061930.1
Os05g36190.1	Sb03G396600.1								Si9G404200.1	Zm2G053311_T01		Bd2G0591600.1	Os01g48370.1
Os05g36190.1	Sb09G159700.1								Si9G404200.1	Zm2G378907_T02		Bd2G0591600.1	Os05g48670.1
Os05g36190.1	Si3G227800.1								Sv2G435000.1	Sv9G407600.1		Bd2G0591600.1	Sb03G274300.1
Os05g36190.1	Si5G393600.1								Sv2G435000.1	Zm2G053311_T01		Bd2G0591600.1	Sb09G243500.1
Os05g36190.1	Sv3G233000.1								Sv2G435000.1	Zm2G378907_T02		Bd2G0591600.1	Si3G148500.1
Os05g36190.1	Sv5G399000.1								Sv9G407600.1	Zm2G378907_T02		Bd2G0591600.1	Si5G267600.1
Os05g36190.1	Zm2G129288_T01											Bd2G0591600.1	Sv3G151100.1
Os05g36190.1	Zm5G866954_T02											Bd2G0591600.1	Sv5G270600.1
Sb03G396600.1	Sb09G159700.1											Bd2G0591600.1	Zm2G062154_T01
Sb03G396600.1	Si3G227800.1											Bd2G0591600.1	Zm2G068586_T01
Sb03G396600.1	Si5G393600.1											Hv3Hr1G061930.1	Os01g48370.1
Sb03G396600.1	Sv3G233000.1											Hv3Hr1G061930.1	Os05g48670.1
Sb03G396600.1	Sv5G399000.1											Hv3Hr1G061930.1	Sb03G274300.1
Sb03G396600.1	Zm2G129288_T01											Hv3Hr1G061930.1	Sb09G243500.1
Sb03G396600.1	Zm5G866954_T02											Hv3Hr1G061930.1	Si3G148500.1
Sb03G396600.1	Bd4G0580300.1											Hv3Hr1G061930.1	Si5G267600.1
Sb03G396600.1	Os12g06630.1											Hv3Hr1G061930.1	Sv3G151100.1
Sb09G159700.1	Si3G227800.1											Hv3Hr1G061930.1	Sv5G270600.1
Sb09G159700.1	Si5G393600.1											Hv3Hr1G061930.1	Zm2G062154_T01
Sb09G159700.1	Sv3G233000.1											Hv3Hr1G061930.1	Zm2G068586_T01
Sb09G159700.1	Sv5G399000.1											Os01g48370.1	Os05g48670.1
Sb09G159700.1	Zm2G129288_T01											Os01g48370.1	Sb03G274300.1
Sb09G159700.1	Zm5G866954_T02											Os01g48370.1	Sb09G243500.1
Si3G227800.1	Si5G393600.1											Os01g48370.1	Si3G148500.1
Si3G227800.1	Sv3G233000.1											Os01g48370.1	Si5G267600.1
Si3G227800.1	Sv5G399000.1											Os01g48370.1	Sv3G151100.1
Si3G227800.1	Zm2G129288_T01											Os01g48370.1	Sv5G270600.1
Si3G227800.1	Zm5G866954_T02											Os01g48370.1	Zm2G062154_T01
Si5G393600.1	Sv3G233000.1											Os01g48370.1	Zm2G068586_T01
Si5G393600.1	Sv5G399000.1											Os05g48670.1	Sb03G274300.1
Si5G393600.1	Zm2G129288_T01											Os05g48670.1	Sb09G243500.1
Si5G393600.1	Zm5G866954_T02											Os05g48670.1	Si3G148500.1
Si5G393600.1	Si3G005400.1											Os05g48670.1	Si5G267600.1
Si5G393600.1	Sb06G301600.1											Os05g48670.1	Sv3G151100.1
Si5G393600.1	Bd4G0580300.1											Os05g48670.1	Sv5G270600.1
Si5G393600.1	Os12g06630.1											Os05g48670.1	Zm2G062154_T01
Sv3G233000.1	Sv5G399000.1											Os05g48670.1	Zm2G068586_T01
Sv3G233000.1	Zm2G129288_T01											Sb03G274300.1	Sb09G243500.1
Sv3G233000.1	Zm5G866954_T02											Sb03G274300.1	Si3G148500.1
Sv5G399000.1	Zm2G129288_T01											Sb03G274300.1	Si5G267600.1
Sv5G399000.1	Zm5G866954_T02											Sb03G274300.1	Sv3G151100.1
Sv5G399000.1	Si3G005400.1											Sb03G274300.1	Sv5G270600.1
Sv5G399000.1	Sb06G301600.1											Sb03G274300.1	Zm2G062154_T01
Sv5G399000.1	Bd4G0580300.1											Sb03G274300.1	Zm2G068586_T01
Sv5G399000.1	Os12g06630.1											Sb09G243500.1	Si3G148500.1
Zm2G129288_T01	Zm5G866954_T02											Sb09G243500.1	Si5G267600.1
Zm5G866954_T02	Os12g06630.1											Sb09G243500.1	Sv3G151100.1
Si3G005400.1	Bd3G0173100.1											Sb09G243500.1	Sv5G270600.1
Si3G005400.1	Os04g59130.1											Sb09G243500.1	Zm2G062154_T01
Si3G005400.1	Os08g01290.1											Sb09G243500.1	Zm2G068586_T01
Si3G005400.1	Sb06G301600.1											Si3G148500.1	Si5G267600.1
Si3G005400.1	Sb07G002500.1											Si3G148500.1	Sv3G151100.1
Si3G005400.1	Si6G003300.1											Si3G148500.1	Sv5G270600.1
Si3G005400.1	Sv3G006600.1											Si3G148500.1	Zm2G062154_T01
Si3G005400.1	Sv6G003100.1											Si3G148500.1	Zm2G068586_T01
Si3G005400.1	Bd4G0580300.1											Si5G267600.1	Sv3G151100.1
Si3G005400.1	Hv5Hr1G040000.2											Si5G267600.1	Sv5G270600.1
Si3G005400.1	Sv7G305400.1											Si5G267600.1	Zm2G062154_T01
Si3G005400.1	Bd5G0356400.1											Si5G267600.1	Zm2G068586_T01
Si3G005400.1	Hv2Hr1G124880.1											Sv3G151100.1	Sv5G270600.1
Si3G005400.1	Zm2G108228_T01											Sv3G151100.1	Zm2G062154_T01
Bd3G0173100.1	Os04g59130.1											Sv3G151100.1	Zm2G068586_T01
Bd3G0173100.1	Os08g01290.1											Sv5G270600.1	Zm2G062154_T01
Bd3G0173100.1	Sb06G301600.1											Sv5G270600.1	Zm2G068586_T01
Bd3G0173100.1	Sb07G002500.1											Zm2G062154_T01	Zm2G068586_T01
Bd3G0173100.1	Si6G003300.1
Bd3G0173100.1	Sv3G006600.1
Bd3G0173100.1	Sv6G003100.1
Bd3G0173100.1	Zm2G163726_T01
Os04g59130.1	Os08g01290.1
Os04g59130.1	Sb06G301600.1
Os04g59130.1	Sb07G002500.1
Os04g59130.1	Si6G003300.1
Os04g59130.1	Sv3G006600.1
Os04g59130.1	Sv6G003100.1
Os04g59130.1	Bd4G0580300.1
Os04g59130.1	Hv5Hr1G040000.2
Os04g59130.1	Sb05G050200.1
Os04g59130.1	Si7G293600.1
Os04g59130.1	Sv7G305400.1
Os04g59130.1	Bd5G0356400.1
Os04g59130.1	Hv2Hr1G124880.1
Os04g59130.1	Zm2G108228_T01
Os08g01290.1	Sb06G301600.1
Os08g01290.1	Sb07G002500.1
Os08g01290.1	Si6G003300.1
Os08g01290.1	Sv3G006600.1
Os08g01290.1	Sv6G003100.1
Os08g01290.1	Zm2G163726_T01
Sb06G301600.1	Sb07G002500.1
Sb06G301600.1	Si6G003300.1
Sb06G301600.1	Sv3G006600.1
Sb06G301600.1	Sv6G003100.1
Sb06G301600.1	Bd4G0580300.1
Sb06G301600.1	Sb05G050200.1
Sb06G301600.1	Si7G293600.1
Sb06G301600.1	Sv7G305400.1
Sb06G301600.1	Bd5G0356400.1
Sb06G301600.1	Hv2Hr1G124880.1
Sb06G301600.1	Zm2G108228_T01
Sb07G002500.1	Si6G003300.1
Sb07G002500.1	Sv3G006600.1
Sb07G002500.1	Sv6G003100.1
Sb07G002500.1	Zm2G163726_T01
Si6G003300.1	Sv3G006600.1
Si6G003300.1	Sv6G003100.1
Si6G003300.1	Zm2G163726_T01
Sv3G006600.1	Sv6G003100.1
Sv3G006600.1	Bd4G0580300.1
Sv3G006600.1	Hv5Hr1G040000.2
Sv3G006600.1	Si7G293600.1
Sv3G006600.1	Sv7G305400.1
Sv3G006600.1	Bd5G0356400.1
Sv3G006600.1	Hv2Hr1G124880.1
Sv3G006600.1	Zm2G108228_T01
Sv6G003100.1	Zm2G163726_T01
Bd4G0349000.1	Bd4G0580300.1
Bd4G0349000.1	Hv4Hr1G020110.3
Bd4G0349000.1	Hv5Hr1G040000.2
Bd4G0349000.1	Os11g06420.1
Bd4G0349000.1	Sb05G050200.1
Bd4G0349000.1	Sb08G051300.1
Bd4G0349000.1	Si7G293600.1
Bd4G0349000.1	Si8G043600.1
Bd4G0349000.1	Sv7G305400.1
Bd4G0349000.1	Sv8G042700.1
Bd4G0349000.1	Zm2G046816_T01
Bd4G0580300.1	Hv4Hr1G020110.3
Bd4G0580300.1	Os11g06420.1
Bd4G0580300.1	Sb05G050200.1
Bd4G0580300.1	Sb08G051300.1
Bd4G0580300.1	Si7G293600.1
Bd4G0580300.1	Si8G043600.1
Bd4G0580300.1	Sv7G305400.1
Bd4G0580300.1	Sv8G042700.1
Bd4G0580300.1	Zm2G046816_T01
Bd4G0580300.1	Os12g06630.1
Bd4G0580300.1	Zm2G001272_T01
Hv4Hr1G020110.3	Hv5Hr1G040000.2
Hv4Hr1G020110.3	Os11g06420.1
Hv4Hr1G020110.3	Sb05G050200.1
Hv4Hr1G020110.3	Sb08G051300.1
Hv4Hr1G020110.3	Si7G293600.1
Hv4Hr1G020110.3	Si8G043600.1
Hv4Hr1G020110.3	Sv7G305400.1
Hv4Hr1G020110.3	Sv8G042700.1
Hv4Hr1G020110.3	Zm2G046816_T01
Os11g06420.1	Sb05G050200.1
Os11g06420.1	Sb08G051300.1
Os11g06420.1	Si7G293600.1
Os11g06420.1	Si8G043600.1
Os11g06420.1	Sv7G305400.1
Os11g06420.1	Sv8G042700.1
Os11g06420.1	Zm2G046816_T01
Sb05G050200.1	Sb08G051300.1
Sb05G050200.1	Si7G293600.1
Sb05G050200.1	Si8G043600.1
Sb05G050200.1	Sv7G305400.1
Sb05G050200.1	Sv8G042700.1
Sb05G050200.1	Zm2G046816_T01
Sb08G051300.1	Si7G293600.1
Sb08G051300.1	Si8G043600.1
Sb08G051300.1	Sv7G305400.1
Sb08G051300.1	Sv8G042700.1
Sb08G051300.1	Zm2G046816_T01
Sb08G051300.1	Os12g06630.1
Sb08G051300.1	Zm2G001272_T01
Si7G293600.1	Si8G043600.1
Si7G293600.1	Sv7G305400.1
Si7G293600.1	Sv8G042700.1
Si7G293600.1	Zm2G046816_T01
Si7G293600.1	Os12g06630.1
Si7G293600.1	Zm2G001272_T01
Si8G043600.1	Sv7G305400.1
Si8G043600.1	Sv8G042700.1
Si8G043600.1	Zm2G046816_T01
Sv7G305400.1	Sv8G042700.1
Sv7G305400.1	Zm2G046816_T01
Sv7G305400.1	Os12g06630.1
Sv7G305400.1	Zm2G001272_T01
Sv8G042700.1	Zm2G046816_T01
Zm2G046816_T01	Zm2G001272_T01
Bd5G0356400.1	Hv2Hr1G124880.1
Bd5G0356400.1	Zm2G108228_T01
Hv2Hr1G124880.1	Zm2G108228_T01
