# Supplementary material for: Whole-genome and dispersed duplication, including transposed duplication, jointly advance the evolution of TLP genes in seven representative Poaceae lineages
Source: BMC Genomics. 2023 May 30;24:290. doi: 10.1186/s12864-023-09389-z (PMC10228137; doi:10.1186/s12864-023-09389-z)
Supplement: Supplementary file 6 — Additional file 6: Table S5. Orthologous network of TLPs in seven grass species. [file 12864_2023_9389_MOESM6_ESM.xlsx]

## Sheet: Table S5
Table S5 Orthologous network of TLPs in seven grass species.
Orthologs		Inflation
Bd2G0262900.1	Hv1Hr1G076900.1	1
Bd2G0591600.1	Hv3Hr1G061930.1	1
Bd2G0717100.1	Hv3Hr1G083290.1	1
Bd3G0076700.1	Hv6Hr1G029710.3	1
Bd3G0698700.1	Hv6Hr1G068970.3	1
Bd4G0580300.1	Hv5Hr1G040000.2	1
Bd5G0356400.1	Hv2Hr1G124880.1	1
Bd1G0843400.1	Os03g22800.1	1
Bd2G0262900.1	Os05g43850.1	1
Bd2G0318700.1	Os05g36190.1	1
Bd2G0717100.1	Os01g64700.1	1
Bd3G0173100.1	Os08g01290.1	1
Bd4G0580300.1	Os12g06630.1	1
Bd5G0356400.1	Os04g59130.1	1
Bd2G0262900.1	Sb09G206400.1	1
Bd2G0318700.1	Sb09G159700.1	1
Bd3G0076700.1	Sb04G069900.1	1
Bd3G0173100.1	Sb07G002500.1	1
Bd4G0580300.1	Sb08G051300.1	1
Bd2G0318700.1	Si3G227800.1	1
Bd2G0717100.1	Si5G393600.1	1
Bd3G0076700.1	Si1G063700.1	1
Bd3G0173100.1	Si6G003300.1	1
Bd4G0580300.1	Si7G293600.1	1
Bd2G0318700.1	Sv3G233000.1	1
Bd2G0717100.1	Sv5G399000.1	1
Bd3G0076700.1	Sv1G062900.1	1
Bd3G0173100.1	Sv6G003100.1	1
Bd2G0262900.1	Zm2G435445_T01	1
Hv3Hr1G061930.1	Os01g48370.1	1
Hv3Hr1G083290.1	Os01g64700.1	1
Hv4Hr1G020110.3	Os11g06420.1	1
Hv5Hr1G040000.2	Os12g06630.1	1
Hv6Hr1G029710.3	Sb04G069900.1	1
Hv3Hr1G083290.1	Si5G393600.1	1
Hv6Hr1G029710.3	Si1G063700.1	1
Hv3Hr1G083290.1	Sv5G399000.1	1
Hv6Hr1G029710.3	Sv1G062900.1	1
Os03g22800.1	Sb01G396100.1	1
Os04g59130.1	Sb06G301600.1	1
Os05g36190.1	Sb09G159700.1	1
Os05g48670.1	Sb09G243500.1	1
Os01g48370.1	Si5G267600.1	1
Os03g22800.1	Si9G404200.1	1
Os04g59130.1	Si3G005400.1	1
Os05g36190.1	Si3G227800.1	1
Os05g48670.1	Si3G148500.1	1
Os01g48370.1	Sv5G270600.1	1
Os03g22800.1	Sv9G407600.1	1
Os04g59130.1	Sv3G006600.1	1
Os05g36190.1	Sv3G233000.1	1
Os05g48670.1	Sv3G151100.1	1
Sb01G396100.1	Si9G404200.1	1
Sb03G274300.1	Si5G267600.1	1
Sb03G396600.1	Si5G393600.1	1
Sb04G069900.1	Si1G063700.1	1
Sb04G284900.1	Si1G289400.1	1
Sb05G050200.1	Si8G043600.1	1
Sb06G301600.1	Si3G005400.1	1
Sb07G002500.1	Si6G003300.1	1
Sb08G051300.1	Si7G293600.1	1
Sb09G159700.1	Si3G227800.1	1
Sb09G206400.1	Si3G180900.1	1
Sb09G243500.1	Si3G148500.1	1
Sb01G396100.1	Sv9G407600.1	1
Sb03G274300.1	Sv5G270600.1	1
Sb03G396600.1	Sv5G399000.1	1
Sb04G069900.1	Sv1G062900.1	1
Sb04G284900.1	Sv1G294500.1	1
Sb05G050200.1	Sv8G042700.1	1
Sb06G301600.1	Sv3G006600.1	1
Sb07G002500.1	Sv6G003100.1	1
Sb08G051300.1	Sv7G305400.1	1
Sb09G159700.1	Sv3G233000.1	1
Sb09G206400.1	Sv3G185100.1	1
Sb09G243500.1	Sv3G151100.1	1
Sb01G396100.1	Zm2G378907_T01	1
Sb03G274300.1	Zm2G062154_T01	1
Sb03G274300.1	Zm2G068586_T01	1
Sb04G284900.1	Zm2G115701_T01	1
Sb04G284900.1	Zm2G176340_T01	1
Sb05G050200.1	Zm2G046816_T01	1
Sb06G301600.1	Zm2G108228_T01	1
Sb07G002500.1	Zm2G163726_T01	1
Sb08G051300.1	Zm2G001272_T01	1
Sb09G206400.1	Zm2G435445_T01	1
Si1G063700.1	Sv1G062900.1	1
Si1G289400.1	Sv1G294500.1	1
Si2G422900.1	Sv2G435000.1	1
Si3G005400.1	Sv3G006600.1	1
Si3G148500.1	Sv3G151100.1	1
Si3G180900.1	Sv3G185100.1	1
Si3G227800.1	Sv3G233000.1	1
Si5G267600.1	Sv5G270600.1	1
Si5G325200.1	Sv5G328800.1	1
Si5G393600.1	Sv5G399000.1	1
Si6G003300.1	Sv6G003100.1	1
Si7G293600.1	Sv7G305400.1	1
Si8G043600.1	Sv8G042700.1	1
Si9G404200.1	Sv9G407600.1	1
Si1G289400.1	Zm2G115701_T01	1
Si1G289400.1	Zm2G176340_T01	1
Si3G005400.1	Zm2G108228_T01	1
Si3G180900.1	Zm2G435445_T01	1
Si5G267600.1	Zm2G068586_T01	1
Si6G003300.1	Zm2G163726_T01	1
Si7G293600.1	Zm2G001272_T01	1
Si8G043600.1	Zm2G046816_T01	1
Si9G404200.1	Zm2G378907_T01	1
Sv1G294500.1	Zm2G115701_T01	1
Sv1G294500.1	Zm2G176340_T01	1
Sv3G006600.1	Zm2G108228_T01	1
Sv3G185100.1	Zm2G435445_T01	1
Sv5G270600.1	Zm2G068586_T01	1
Sv6G003100.1	Zm2G163726_T01	1
Sv7G305400.1	Zm2G001272_T01	1
Sv8G042700.1	Zm2G046816_T01	1
Sv9G407600.1	Zm2G378907_T01	1
