# Supplementary material for: Whole-genome and dispersed duplication, including transposed duplication, jointly advance the evolution of TLP genes in seven representative Poaceae lineages
Source: BMC Genomics. 2023 May 30;24:290. doi: 10.1186/s12864-023-09389-z (PMC10228137; doi:10.1186/s12864-023-09389-z)
Supplement: Supplementary file 7 — Additional file 7: Table S6. The cluster of TLP genes in seven grass species obtained using the MCL algorithm. [file 12864_2023_9389_MOESM7_ESM.xlsx]

## Sheet: Table S6
Table S6 The cluster of TLP genes in seven grass species obtained using the MCL algorithm.
Cluster	Gene
Cluster1	Zm2G062154_T01 Zm2G068586_T01 Hv3Hr1G061930.1 Os01g48370.1 Sv5G270600.1 Si5G267600.1 Bd2G0591600.1 Sb03G274300.1
Cluster2	Hv5Hr1G040000.2 Os12g06630.1 Sv7G305400.1 Zm2G001272_T01 Bd4G0580300.1 Sb08G051300.1 Si7G293600.1
Cluster3	Sv3G006600.1 Zm2G108228_T01 Os04g59130.1 Si3G005400.1 Sb06G301600.1 Bd5G0356400.1 Hv2Hr1G124880.1
Cluster4	Sv3G185100.1 Zm2G435445_T01 Bd2G0262900.1 Hv1Hr1G076900.1 Os05g43850.1 Sb09G206400.1 Si3G180900.1
Cluster5	Hv3Hr1G083290.1 Si5G393600.1 Sv5G399000.1 Os01g64700.1 Bd2G0717100.1 Sb03G396600.1
Cluster6	Sv6G003100.1 Zm2G163726_T01 Bd3G0173100.1 Os08g01290.1 Si6G003300.1 Sb07G002500.1
Cluster7	Sv9G407600.1 Zm2G378907_T01 Os03g22800.1 Si9G404200.1 Sb01G396100.1 Bd1G0843400.1
Cluster8	Zm2G115701_T01 Zm2G176340_T01 Sv1G294500.1 Si1G289400.1 Sb04G284900.1
Cluster9	Hv6Hr1G029710.3 Sb04G069900.1 Si1G063700.1 Sv1G062900.1 Bd3G0076700.1
Cluster10	Os05g36190.1 Si3G227800.1 Sv3G233000.1 Sb09G159700.1 Bd2G0318700.1
Cluster11	Sv8G042700.1 Zm2G046816_T01 Si8G043600.1 Sb05G050200.1
Cluster12	Os05g48670.1 Sb09G243500.1 Si3G148500.1 Sv3G151100.1
Cluster13	Hv4Hr1G020110.3 Os11g06420.1
Cluster14	Bd3G0698700.1 Hv6Hr1G068970.3
Cluster15	Si2G422900.1 Sv2G435000.1
Cluster16	Si5G325200.1 Sv5G328800.1
Note: The blue color indicated that the cluster was shared for all seven grass species.
