# Supplementary material for: Whole-genome and dispersed duplication, including transposed duplication, jointly advance the evolution of TLP genes in seven representative Poaceae lineages
Source: BMC Genomics. 2023 May 30;24:290. doi: 10.1186/s12864-023-09389-z (PMC10228137; doi:10.1186/s12864-023-09389-z)
Supplement: Supplementary file 8 — Additional file 8: Table S7. Analysis of codon bias of TLP genes in seven grass species. [file 12864_2023_9389_MOESM8_ESM.xlsx]

## Sheet: Table S7
Table S7 Analysis of codon bias of TLP genes in seven grass species.
Species	Statistic	T3s	C3s	A3s	G3s	CAI	CBI	Fop	ENC	GC3s	GC
Z. mays	Range	0.11~0.3281	0.2979~0.5526	0.0896~0.2663	0.279~0.511	0.179~0.224	-0.009~0.194	0.416~0.532	39.96~60.46	0.518~0.83	0.505~0.656
	Average	0.228207	0.399633	0.191947	0.394253	0.2052	0.0776	0.461733	52.472	0.649867	0.572733
S. bicolor	Range	0.1014~0.3486	0.2836~0.4493	0.0899~0.2636	0.2975~0.5672	0.189~0.222	0~0.181	0.418~0.526	40.72~58.69	0.491~0.839	0.494~0.654
	Average	0.278146	0.3532	0.216462	0.375315	0.206077	0.0494615	0.447231	53.6223	0.588385	0.541846
S. italica	Range	0.1141~0.3723	0.3043~0.4331	0.1154~0.2783	0.2675~0.5443	0.187~0.237	-0.029~0.152	0.4~0.516	41.78~60.05	0.462~0.807	0.486~0.637
	Average	0.259444	0.358787	0.216688	0.390144	0.205375	0.0456875	0.446937	53.3444	0.605313	0.5525
S. viridis	Range	0.1168~0.3713	0.3062~0.4281	0.1157~0.2779	0.2703~0.5429	0.189~0.235	-0.024~0.141	0.403~0.503	41.8~60.17	0.465~0.804	0.487~0.636
	Average	0.26754	0.357413	0.21956	0.382733	0.2048	0.0374667	0.441533	53.59	0.5966	0.5468
B. distachyon	Range	0.1437~0.3554	0.303~0.4548	0.1195~0.2725	0.2645~0.5357	0.187~0.229	-0.052~0.132	0.393~0.493	45.23~59.88	0.493~0.778	0.494~0.627
	Average	0.288875	0.351875	0.224567	0.362025	0.20475	0.0433333	0.442917	55.7942	0.574917	0.533
H. vulgare	Range	0.1258~0.405	0.315~0.5053	0.1164~0.2417	0.2765~0.5649	0.182~0.239	-0.039~0.214	0.402~0.543	44.08~57.53	0.47~0.797	0.495~0.632
	Average	0.246275	0.400962	0.189638	0.389563	0.21025	0.07775	0.463875	52.1113	0.638875	0.55575
O. sativa	Range	0.1325~0.3877	0.2742~0.3947	0.1124~0.3628	0.2056~0.5818	0.181~0.222	-0.031~0.12	0.404~0.48	43.85~58.89	0.403~0.796	0.485~0.621
	Average	0.287947	0.330467	0.235393	0.376547	0.1998	0.0315333	0.435733	54.4553	0.566467	0.531133
Note: T3s, the content of the third base T; C3s, the content of the third base C; A3s, the content of the third base A; G3s, the content of the third base G; CAI, codon adaptation index; CBI, codon preference index; Fop, the optimal codon usage frequency; ENC, number of valid codon; GC3s, GC content at the third codon site; GC, GC content of genes.
