# Supplementary material for: Whole-genome and dispersed duplication, including transposed duplication, jointly advance the evolution of TLP genes in seven representative Poaceae lineages
Source: BMC Genomics. 2023 May 30;24:290. doi: 10.1186/s12864-023-09389-z (PMC10228137; doi:10.1186/s12864-023-09389-z)
Supplement: Supplementary file 9 — Additional file 9: Table S8. Detailed parameter values for codon bias of eligible TLP genes in seven grass species. [file 12864_2023_9389_MOESM9_ESM.xlsx]

## Sheet: Table S8
Table S8 Detailed parameter values for codon bias of eligible TLP genes in seven grass species.
Species	Gene	T3s	C3s	A3s	G3s	CAI	CBI	Fop	ENC	GC3s	GC
Z. mays	Zm2G001272_T01	0.2818	0.3812	0.2232	0.3386	0.222	0.086	0.469	54.42	0.581	0.524
	Zm2G046816_T01	0.3085	0.3378	0.2663	0.3196	0.202	-0.009	0.417	53.72	0.525	0.505
	Zm2G062154_T01	0.2702	0.3614	0.237	0.3716	0.196	0.019	0.431	60.46	0.587	0.538
	Zm2G068586_T01	0.2544	0.3693	0.2399	0.375	0.201	0.008	0.426	58.57	0.598	0.554
	Zm2G108228_T01	0.2444	0.3849	0.178	0.4087	0.196	0.113	0.478	56.05	0.647	0.573
	Zm2G115701_T01	0.1481	0.453	0.1376	0.4752	0.22	0.17	0.511	45.88	0.761	0.618
	Zm2G129288_T01	0.11	0.5526	0.0896	0.4427	0.224	0.194	0.532	39.96	0.83	0.656
	Zm2G163726_T01	0.3281	0.3307	0.2521	0.3112	0.19	0.02	0.428	57.82	0.518	0.511
	Zm2G176340_T01	0.2029	0.3971	0.1857	0.4371	0.209	0.078	0.458	51.16	0.677	0.58
	Zm2G349376_T01	0.2241	0.4172	0.1444	0.406	0.203	0.055	0.449	55.75	0.686	0.621
	Zm2G378907_T01	0.3191	0.2979	0.2355	0.3788	0.194	-0.009	0.416	57.57	0.54	0.517
	Zm2G435445_T01	0.1749	0.4554	0.1613	0.4382	0.224	0.123	0.493	48.35	0.722	0.6
	Zm2G472945_T01	0.119	0.4405	0.1193	0.511	0.198	0.13	0.49	42.71	0.797	0.649
	Zm5G866954_T01	0.3049	0.3689	0.2449	0.279	0.22	0.086	0.473	54.43	0.535	0.518
	Zm5G871407_T01	0.1327	0.4466	0.1644	0.4211	0.179	0.1	0.455	50.23	0.744	0.627
S. bicolor	Sb01G396100.1	0.3194	0.2836	0.2434	0.3811	0.189	0	0.418	55.94	0.53	0.515
	Sb02G428900.1	0.3032	0.3321	0.2045	0.3508	0.205	0.017	0.429	55.13	0.565	0.556
	Sb03G274300.1	0.25	0.3681	0.2372	0.382	0.198	0.02	0.432	57.08	0.603	0.556
	Sb03G396600.1	0.3333	0.3381	0.235	0.2975	0.206	0.05	0.448	52	0.518	0.507
	Sb04G069900.1	0.1014	0.4493	0.0899	0.5672	0.216	0.181	0.526	40.72	0.839	0.654
	Sb04G284900.1	0.2377	0.3652	0.2011	0.4204	0.215	0.076	0.457	52.48	0.636	0.567
	Sb05G050200.1	0.3047	0.3568	0.2422	0.3102	0.221	0.081	0.466	52.4	0.543	0.521
	Sb06G301600.1	0.2914	0.3289	0.2543	0.3483	0.191	0.049	0.444	57.37	0.547	0.524
	Sb07G002500.1	0.3486	0.3	0.2636	0.3072	0.192	0.019	0.429	58.69	0.491	0.498
	Sb08G051300.1	0.326	0.3287	0.2583	0.3215	0.222	0.036	0.44	54.41	0.518	0.494
	Sb09G159700.1	0.3019	0.407	0.1816	0.3313	0.212	0.047	0.446	53.28	0.596	0.54
	Sb09G206400.1	0.2359	0.3721	0.2014	0.4296	0.217	0.045	0.449	54.67	0.64	0.57
	Sb09G243500.1	0.2624	0.3617	0.2015	0.432	0.195	0.022	0.43	52.92	0.623	0.542
S. italica	Si1G063700.1	0.1141	0.4294	0.1154	0.5443	0.196	0.145	0.505	41.78	0.807	0.637
	Si1G289400.1	0.2355	0.3721	0.1744	0.4455	0.211	0.086	0.464	52.83	0.661	0.577
	Si2G422900.1	0.3272	0.3086	0.2051	0.3771	0.237	0.059	0.455	56.72	0.555	0.543
	Si3G005400.1	0.2722	0.3306	0.2635	0.3734	0.19	0.004	0.421	56.55	0.56	0.521
	Si3G148500.1	0.2715	0.3058	0.1917	0.4688	0.199	0.025	0.434	54.73	0.617	0.553
	Si3G180900.1	0.2027	0.392	0.2246	0.4139	0.197	0.011	0.427	52.29	0.649	0.576
	Si3G227800.1	0.2995	0.3984	0.1763	0.3519	0.209	0.06	0.454	54.02	0.603	0.536
	Si5G267600.1	0.2359	0.3697	0.2288	0.4	0.193	-0.001	0.418	55.79	0.621	0.567
	Si5G325200.1	0.2848	0.3543	0.2265	0.3553	0.187	-0.029	0.4	60.05	0.575	0.562
	Si5G393600.1	0.3219	0.3391	0.2626	0.2787	0.201	0.043	0.445	53.04	0.505	0.504
	Si6G003300.1	0.3723	0.3043	0.2783	0.2675	0.211	0.065	0.455	56.85	0.462	0.486
	Si7G062600.1	0.1656	0.4331	0.1667	0.4638	0.236	0.152	0.516	47.23	0.725	0.609
	Si7G293600.1	0.3156	0.3464	0.2749	0.2907	0.205	-0.013	0.411	55.94	0.513	0.502
	Si8G043600.1	0.2892	0.3568	0.2692	0.3063	0.203	0.007	0.423	51.63	0.537	0.512
	Si8G069800.1	0.1452	0.39	0.1704	0.5114	0.214	0.109	0.498	49.08	0.738	0.632
	Si9G404200.1	0.2979	0.31	0.2386	0.3937	0.197	0.008	0.425	54.98	0.557	0.523
S. viridis	Sv1G062900.1	0.1168	0.4281	0.1157	0.5429	0.196	0.141	0.503	41.8	0.804	0.636
	Sv1G294500.1	0.2355	0.3721	0.1773	0.4424	0.21	0.082	0.462	53.05	0.659	0.576
	Sv2G435000.1	0.3241	0.3148	0.2019	0.3771	0.235	0.055	0.453	56.55	0.56	0.545
	Sv3G006600.1	0.2722	0.3306	0.2643	0.3746	0.192	0.002	0.421	56.49	0.56	0.521
	Sv3G151100.1	0.268	0.3093	0.1917	0.4688	0.201	0.029	0.437	54.83	0.619	0.555
	Sv3G185100.1	0.2027	0.392	0.2238	0.4124	0.196	0.011	0.427	52.02	0.649	0.576
	Sv3G233000.1	0.2941	0.4037	0.185	0.3426	0.21	0.064	0.456	52.94	0.601	0.535
	Sv5G270600.1	0.2261	0.3816	0.2288	0.4	0.196	-0.002	0.418	54.77	0.629	0.57
	Sv5G328800.1	0.2881	0.3543	0.2265	0.3516	0.189	-0.024	0.403	60.17	0.572	0.561
	Sv5G399000.1	0.3243	0.3366	0.2626	0.2787	0.2	0.04	0.443	53.37	0.503	0.504
	Sv6G003100.1	0.3713	0.3062	0.2779	0.2703	0.212	0.065	0.455	56.96	0.465	0.487
	Sv7G067900.1	0.1872	0.4187	0.1611	0.4826	0.23	0.102	0.489	47.66	0.715	0.595
	Sv7G305400.1	0.3156	0.3464	0.2719	0.2939	0.205	-0.017	0.408	55.83	0.516	0.503
	Sv8G042700.1	0.2892	0.3568	0.2663	0.3094	0.203	0.007	0.423	52.45	0.54	0.514
	Sv9G407600.1	0.2979	0.31	0.2386	0.3937	0.197	0.007	0.425	54.96	0.557	0.524
B. distachyon	Bd1G0240200.1	0.269	0.3291	0.2158	0.4152	0.2	0.026	0.433	54.49	0.597	0.545
	Bd1G0843400.1	0.3144	0.3204	0.2258	0.3677	0.191	0.033	0.437	59.88	0.55	0.522
	Bd2G0262900.1	0.2161	0.4548	0.227	0.3346	0.207	0.017	0.431	50.96	0.638	0.569
	Bd2G0318700.1	0.3087	0.3552	0.229	0.3386	0.187	0.005	0.419	58.23	0.553	0.512
	Bd2G0591600.1	0.2801	0.3369	0.2238	0.4074	0.194	-0.052	0.393	58.51	0.592	0.547
	Bd2G0717100.1	0.3333	0.3627	0.242	0.279	0.2	0.052	0.446	58.29	0.52	0.506
	Bd3G0076700.1	0.1437	0.4063	0.1195	0.5357	0.202	0.132	0.493	45.23	0.778	0.627
	Bd3G0173100.1	0.3554	0.303	0.2535	0.3118	0.221	0.055	0.448	58.85	0.497	0.503
	Bd3G0698700.1	0.2767	0.3372	0.1994	0.413	0.229	0.114	0.478	56.59	0.604	0.552
	Bd4G0349000.1	0.3406	0.3488	0.2725	0.2645	0.202	0.026	0.434	55.02	0.493	0.494
	Bd4G0580300.1	0.3243	0.3215	0.2515	0.3355	0.205	0.034	0.439	56.43	0.523	0.5
	Bd5G0356400.1	0.3042	0.3466	0.235	0.3413	0.219	0.078	0.464	57.05	0.554	0.519
H. vulgare	Hv1Hr1G074940.1	0.1524	0.5053	0.1519	0.4159	0.239	0.214	0.543	45.63	0.747	0.59
	Hv3Hr1G061930.1	0.2383	0.4007	0.2015	0.4098	0.199	-0.039	0.402	57.53	0.645	0.562
	Hv3Hr1G083290.1	0.2128	0.4548	0.1628	0.3932	0.205	0.102	0.477	53.58	0.687	0.564
	Hv4Hr1G020110.3	0.3081	0.3757	0.2289	0.299	0.21	0.066	0.457	54.42	0.55	0.52
	Hv5Hr1G023650.1	0.405	0.315	0.235	0.2765	0.219	0.024	0.432	55.59	0.47	0.495
	Hv5Hr1G040000.2	0.3462	0.3214	0.2417	0.3269	0.206	0.025	0.438	55.02	0.515	0.498
	Hv6Hr1G029710.3	0.1258	0.4025	0.1164	0.5649	0.182	0.101	0.475	44.08	0.797	0.632
	Hv6Hr1G068970.3	0.1816	0.4323	0.1789	0.4303	0.222	0.129	0.487	51.04	0.7	0.585
O. sativa	Os01g48370.1	0.2862	0.3145	0.2313	0.4215	0.191	-0.031	0.404	57.25	0.582	0.545
	Os01g55430.1	0.2614	0.3497	0.2535	0.3504	0.195	0.024	0.425	58.89	0.572	0.545
	Os01g64700.1	0.3877	0.3102	0.2543	0.2539	0.196	0.042	0.441	57.58	0.459	0.488
	Os02g08310.1	0.1325	0.3946	0.1124	0.5818	0.181	0.05	0.441	43.85	0.796	0.621
	Os02g47640.1	0.2303	0.3644	0.2029	0.4312	0.222	0.12	0.48	54.67	0.641	0.568
	Os03g22655.1	0.3387	0.2742	0.3628	0.2056	0.182	0.072	0.446	55.49	0.403	0.485
	Os03g22800.1	0.2705	0.3222	0.2357	0.4082	0.205	0.045	0.445	55.7	0.581	0.533
	Os04g59130.1	0.3333	0.3067	0.2901	0.3125	0.209	-0.002	0.424	56.03	0.491	0.499
	Os05g36190.1	0.377	0.3197	0.2303	0.2987	0.207	-0.017	0.41	55.27	0.494	0.503
	Os05g43850.1	0.1869	0.3672	0.2077	0.487	0.2	0.02	0.432	47.92	0.677	0.578
	Os05g48670.1	0.275	0.3375	0.2264	0.424	0.186	-0.016	0.415	55.89	0.595	0.531
	Os07g47110.1	0.2861	0.2802	0.2233	0.4564	0.212	0.065	0.457	53.6	0.577	0.53
	Os08g01290.1	0.3579	0.3087	0.2564	0.3093	0.221	0.094	0.471	55.16	0.494	0.497
	Os11g06420.1	0.3397	0.3125	0.2409	0.3443	0.193	-0.023	0.408	53.97	0.519	0.497
	Os12g06630.1	0.256	0.3947	0.2029	0.3634	0.197	0.03	0.437	55.56	0.616	0.547
Note: T3s, the content of the third base T; C3s, the content of the third base C; A3s, the content of the third base A; G3s, the content of the third base G; CAI, codon adaptation index; CBI, codon preference index; Fop, the optimal codon usage frequency; ENC, number of valid codon; GC3s, GC content at the third codon site; GC, GC content of genes.
