# Supplementary material for: Whole-genome and dispersed duplication, including transposed duplication, jointly advance the evolution of TLP genes in seven representative Poaceae lineages
Source: BMC Genomics. 2023 May 30;24:290. doi: 10.1186/s12864-023-09389-z (PMC10228137; doi:10.1186/s12864-023-09389-z)
Supplement: Supplementary file 10 — Additional file 10: Table S9. Optimal codons of TLP gene families in seven grass species. [file 12864_2023_9389_MOESM10_ESM.xlsx]

## Sheet: Table S9
Table S9 Optimal codons of TLP gene families in seven grass species.
Species	Acid	Codon	RSCU			Acid	Codon	RSCU
			Gene family	High expression	Low expression			Gene family	High expression	Low expression
Z. mays	Phe	UUU	0.556667	0.275	0.705	Tyr	UAU	0.728	0.325	0.73
		UUC*	1.44333	1.725	1.295		UAC*	1.272	1.675	1.27
	Leu	UUA	0.356	0.18	0.79	Ser	UCU	0.892	0.26	0.925
		UUG*	0.760667	0.82	0.55		UCC*	1.21	1.785	1.19
		CUU	0.877333	0.27	0.895		UCA	0.889333	0.465	1.19
		CUC*	1.61467	2.545	1.83		UCG*	0.987333	0.925	0.5
		CUA	0.476667	0	0.335		AGU	0.551333	0.505	1.015
		CUG*	1.91533	2.18	1.605		AGC*	1.47133	2.065	1.19
	Ile	AUU	0.650667	0.165	0.93	Gln	CAA	0.455333	0.1	0.815
		AUC*	1.66733	2.5	1.31		CAG*	1.54467	1.9	1.185
		AUA	0.684667	0.335	0.765	Asn	AAU	0.742667	0.19	0.7
	Val	GUU	0.731333	0.165	0.865		AAC*	1.25867	1.815	1.3
		GUC*	1.42533	2.025	1.135	Lys	AAA	0.568	0.215	0.74
		GUA	0.436	0.335	0.575		AAG*	1.432	1.785	1.26
		GUG	1.40867	1.48	1.425	Asp	GAU	0.854	0.33	1.155
	TER	UAA*	1.6	3	0		GAC*	1.146	1.67	0.845
		UAG	0.6	0	3	Glu	GAA	0.45	0.12	0.465
		UGA	0.8	0	0		GAG*	1.55067	1.88	1.535
	His	CAU	1.75	0.95	1.75	Cys	UGU*	0.609333	0.335	0.235
		CAC*	0.25	1.05	0.25		UGC	1.39133	1.665	1.765
	Pro	CCU	1.03467	0.535	0.77	Met	AUG	1	1	1
		CCC	0.790667	1.06	1.305	Trp	UGG	1	1	1
		CCA	0.936667	0.41	1	Arg	CGU	0.577333	0.325	0.77
		CCG*	1.238	1.995	0.925		CGC*	1.22733	1.415	0.855
	Thr	ACU	0.726	0.365	1.135		CGA	0.414	0.38	0.38
		ACC*	1.28933	1.815	0.69		CGG	1.15	1.16	1.325
		ACA	1.14467	0.485	1.605		AGA	0.897333	0.74	1.24
		ACG*	0.839333	1.335	0.57		AGG*	1.73533	1.985	1.43
	Ala	GCU	0.990667	0.79	0.77	Gly	GGU	0.530667	0.33	0.705
		GCC*	1.32133	1.43	1.055		GGC*	1.656	1.83	1.485
		GCA	0.67	0.44	0.7		GGA	0.695333	0.57	0.505
		GCG	1.01933	1.335	1.475		GGG	1.11867	1.27	1.295
S. bicolor	Phe	UUU*	0.719231	0.36	1	Tyr	UAU	0.920769	0.4	1.09
		UUC	1.28077	1.64	1		UAC*	1.07923	1.6	0.91
	Leu	UUA*	0.37	0	0.16	Ser	UCU	1.08846	0.4	0.94
		UUG*	0.846154	0.69	1.11		UCC*	1.07154	2.6	1.03
		CUU*	0.983846	0.51	1.58		UCA	1.04539	0.2	1.22
		CUC	1.30769	1.89	1.11		UCG*	0.730769	1	0.66
		CUA*	0.518462	0	0.63		AGU	0.496923	0.4	0.56
		CUG	1.97462	2.91	1.42		AGC	1.56692	1.4	1.59
	Ile	AUU*	0.933846	0.6	0.53	Gln	CAA	0.445385	0.27	0.76
		AUC	1.42385	2.1	1.24		CAG*	1.55462	1.73	1.24
		AUA*	0.643846	0.3	1.24	Asn	AAU	0.854615	0.32	1.33
	Val	GUU*	0.980769	0.63	1.33		AAC*	1.14539	1.68	0.67
		GUC	1.16154	1.89	0.67	Lys	AAA	0.702308	0.09	1.09
		GUA*	0.33	0	0.8		AAG*	1.29769	1.91	0.91
		GUG	1.52615	1.47	1.2	Asp	GAU	1.05615	0.15	0.95
	TER	UAA*	1.38461	0	1.5		GAC*	0.943846	1.85	1.05
		UAG*	0.692308	0	3	Glu	GAA	0.551538	0.19	0.67
		UGA	0.923077	3	0		GAG*	1.44846	1.81	1.33
	His	CAU*	1.21769	1	1.67	Cys	UGU	0.705385	0	1.33
		CAC	0.782308	1	0.33		UGC*	1.29462	2	0.67
	Pro	CCU*	1.20308	0.36	1.76	Met	AUG	1	1	1
		CCC	0.623077	1.09	0.48	Trp	UGG	1	1	1
		CCA*	1.27462	0.48	1.12	Arg	CGU	0.61	0.16	0.92
		CCG	0.898462	2.06	0.64		CGC	0.983077	0.65	1.08
	Thr	ACU*	0.929231	0.29	1.26		CGA	0.415385	0.16	0.46
		ACC	1.16	1.86	0.84		CGG*	1.18769	1.46	0.62
		ACA*	1.33462	0.57	1.05		AGA	0.869231	0.81	0.92
		ACG	0.576923	1.29	0.84		AGG*	1.93846	2.76	2
	Ala	GCU*	1.29539	0.41	1.83	Gly	GGU	0.692308	0.14	0.97
		GCC*	1.21923	0.95	1		GGC*	1.26385	1.71	1.1
		GCA*	0.715385	0.41	1		GGA	0.826923	0.43	0.97
		GCG	0.774615	2.24	0.17		GGG*	1.21769	1.71	0.97
S. italica	Phe	UUU	0.745	0.32	0.95	Tyr	UAU	0.836875	0.1	1.21
		UUC*	1.255	1.68	1.05		UAC*	1.16312	1.9	0.79
	Leu	UUA	0.291875	0.215	0.29	Ser	UCU	0.93375	0.45	1.05
		UUG*	0.908125	1.105	0.94		UCC*	1.09438	1.57	1.14
		CUU	1.01438	0.335	1.38		UCA	1.06	0.395	0.955
		CUC*	1.47063	1.81	1.52		UCG*	0.928125	1.75	0.71
		CUA	0.469375	0.25	0.64		AGU	0.51	0.31	0.615
		CUG*	1.84438	2.285	1.23		AGC	1.475	1.52	1.525
	Ile	AUU	0.719375	0.135	0.71	Gln	CAA	0.49625	0.42	0.62
		AUC*	1.5125	1.975	1.21		CAG*	1.50438	1.58	1.38
		AUA	0.766875	0.885	1.085	Asn	AAU	0.81375	0.265	1.065
	Val	GUU	1.095	0.9	1.575		AAC*	1.18687	1.735	0.935
		GUC*	0.9425	1.16	0.555	Lys	AAA	0.705625	0.33	0.895
		GUA	0.35	0.12	0.44		AAG*	1.29438	1.67	1.105
		GUG*	1.61375	1.825	1.43	Asp	GAU	0.976875	0.165	1.3
	TER	UAA*	1.5	1.5	0		GAC*	1.02375	1.835	0.7
		UAG	0.9375	0	3	Glu	GAA	0.514375	0.225	0.77
		UGA	0.5625	0	0		GAG*	1.48562	1.775	1.23
	His	CAU	0.97125	0.335	1.29	Cys	UGU	0.693125	0.43	0.925
		CAC*	1.02875	1.665	0.71		UGC*	1.3075	1.57	1.075
	Pro	CCU	0.89	0.42	1.3	Met	AUG	1	1	1
		CCC*	0.945	1.58	1.01	Trp	UGG	1	1	1
		CCA*	0.07	1.15	0.875	Arg	CGU	0.614375	0.725	0.685
		CCG*	2.095	1.815	0.815		CGC	0.94375	0.46	1.35
	Thr	ACU	0.35	0.79	1.06		CGA	0.47	0.43	0.36
		ACC*	1.415	1.215	1.16		CGG*	1.31	1.08	0.86
		ACA	0.42	1.425	1.525		AGA	0.80875	0.57	1.17
		ACG*	1.815	0.575	0.255		AGG*	1.8575	2.745	1.575
	Ala	GCU*	0.85	1.425	1.205	Gly	GGU	0.67375	0.46	1.105
		GCC*	0.975	1.015	1.34		GGC*	1.35375	1.535	0.905
		GCA	1.05	1.02	1.06		GGA	0.801875	0.63	1.015
		GCG*	1.13	0.54	0.4		GGG*	1.17063	1.37	0.98
S. viridis	Phe	UUU	0.759333	0.35	0.95	Tyr	UAU	0.892667	0.1	1.21
		UUC*	1.24133	1.65	1.05		UAC*	1.10733	1.9	0.79
	Leu	UUA	0.326667	0.315	0.29	Ser	UCU	0.952667	0.415	1.05
		UUG*	0.838	1.04	0.94		UCC*	1.13467	1.625	1.14
		CUU	1.03333	0.335	1.38		UCA	1.076	0.375	0.955
		CUC*	1.52867	2.11	1.52		UCG*	0.808	1.625	0.71
		CUA	0.502667	0.25	0.64		AGU	0.525333	0.29	0.615
		CUG*	1.77	1.945	1.23		AGC*	1.50533	1.665	1.525
	Ile	AUU	0.742667	0.325	0.71	Gln	CAA	0.49	0.38	0.635
		AUC*	1.56333	1.975	1.21		CAG*	1.51067	1.62	1.365
		AUA	0.693333	0.7	1.085	Asn	AAU	0.844667	0.265	1.065
	Val	GUU	1.07	0.835	1.52		AAC*	1.156	1.735	0.935
		GUC*	0.986	1.225	0.61	Lys	AAA	0.704	0.385	0.895
		GUA	0.365333	0.12	0.44		AAG*	1.296	1.615	1.105
		GUG*	1.58	1.825	1.43	Asp	GAU	1.04267	0.395	1.3
	TER	UAA*	1.4	1.5	0		GAC*	0.958	1.605	0.7
		UAG	1	0	3	Glu	GAA	0.507333	0.2	0.77
		UGA*	0.6	1.5	0		GAG*	1.49267	1.8	1.23
	His	CAU	1.058	0.5	1.29	Cys	UGU	0.694	0.57	0.925
		CAC*	0.942	1.5	0.71		UGC*	1.30667	1.43	1.075
	Pro	CCU	1.188	0.89	1.37	Met	AUG	1	1	1
		CCC	0.725333	0.945	0.945	Trp	UGG	1	1	1
		CCA	1.122	0.07	0.875	Arg	CGU	0.587333	0.455	0.685
		CCG*	0.966	2.095	0.815		CGC	0.93	0.245	1.35
	Thr	ACU	0.69	0.305	1.03		CGA	0.436667	0.375	0.36
		ACC	1.21067	1.275	1.22		CGG*	1.414	1.775	0.86
		ACA	1.24933	0.375	1.495		AGA	0.883333	0.76	1.17
		ACG*	0.848667	2.045	0.25		AGG*	1.75333	2.4	1.575
	Ala	GCU	1.12267	0.915	1.205	Gly	GGU	0.71	0.53	1.18
		GCC	1.16667	0.885	1.34		GGC*	1.28867	1.31	0.905
		GCA	0.894667	0.98	1.06		GGA	0.808667	0.65	1.015
		GCG*	0.818	1.225	0.4		GGG*	1.19267	1.505	0.905
B. distachyon	Phe	UUU	0.750833	0.36	0.78	Tyr	UAU	0.92	0.2	1.27
		UUC*	1.25	1.64	1.22		UAC*	1.08	1.8	0.73
	Leu	UUA	0.363333	0.18	0.19	Ser	UCU	1.11667	0.86	1.23
		UUG*	0.966667	1.24	0.94		UCC*	1.11333	1.71	1.09
		CUU*	1.00583	0.71	0.56		UCA	1.02917	0.64	0.95
		CUC	1.585	1.41	1.88		UCG	0.769167	0.86	1.23
		CUA	0.540833	0.18	0.75		AGU	0.148974	0.43	0.55
		CUG*	1.54083	2.29	1.69		AGC*	1.70051	1.5	0.95
	Ile	AUU	0.864167	0.6	1.26	Gln	CAA	0.541667	0.33	0.43
		AUC*	1.47917	2.1	0.95		CAG*	1.46	1.67	1.57
		AUA	0.6575	0.3	0.79	Asn	AAU	0.895	0.53	1.23
	Val	GUU	1.0475	0.5	1.12		AAC*	1.105	1.47	0.77
		GUC*	1.01917	1.33	0.96	Lys	AAA	0.6975	0.19	0.64
		GUA	0.465833	0.17	0.16		AAG*	1.3025	1.81	1.36
		GUG*	1.465	2	1.76	Asp	GAU	0.9925	0.46	0.84
	TER	UAA	1	0	0		GAC*	1.0075	1.54	1.16
		UAG	1.25	0	0	Glu	GAA	0.574167	0.2	0.95
		UGA	0.75	3	3		GAG*	1.42583	1.8	1.05
	His	CAU	1.18083	0	1.14	Cys	UGU	0.66	0	0.91
		CAC*	0.819167	2	0.86		UGC*	1.34	2	1.09
	Pro	CCU	1.23667	0.57	1.17	Met	AUG	1	1	1
		CCC*	0.67	1	0.83	Trp	UGG	1	1	1
		CCA	1.3175	0.86	1.17	Arg	CGU	0.605	0.18	0.69
		CCG*	0.7775	1.57	0.83		CGC	1.00417	0.88	0.86
	Thr	ACU*	1.1025	1.6	1.33		CGA*	0.468333	0.35	0.17
		ACC	1.3425	1.2	1.14		CGG	1.15583	0.88	1.71
		ACA	1.00667	0.4	0.95		AGA	1.06167	1.06	1.2
		ACG*	0.549167	0.8	0.57		AGG*	1.70583	2.65	1.37
	Ala	GCU	1.33417	0.31	1.63	Gly	GGU	0.724167	0.55	0.86
		GCC*	1.01083	1.15	0.89		GGC	1.295	1.1	1.14
		GCA	0.878333	0.38	0.74		GGA	0.776667	0.41	1.14
		GCG*	0.775833	2.15	0.74		GGG*	1.20417	1.93	0.86
H. vulgare	Phe	UUU	0.64875	0.18	0.94	Tyr	UAU	0.66625	0	1
		UUC*	1.35125	1.82	1.06		UAC*	1.33375	2	1
	Leu	UUA	0.185	0	0.23	Ser	UCU	0.81	0.62	0.69
		UUG*	0.98625	1.03	0.69		UCC	1.36	1.66	1.71
		CUU	0.9125	0.34	0.69		UCA*	1.0725	1.03	0.69
		CUC	1.7425	1.89	2.08		UCG*	0.7125	1.24	0.69
		CUA	0.4325	0.34	0.46		AGU	0.4775	0.41	0.69
		CUG*	1.74375	2.4	1.85		AGC	1.5675	1.03	1.54
	Ile	AUU*	0.89125	1.5	0.43	Gln	CAA	0.36375	0.21	0.77
		AUC	1.28375	0.9	1.71		CAG*	1.63625	1.79	1.23
		AUA	0.82625	0.6	0.86	Asn	AAU	0.68375	0.47	0.55
	Val	GUU*	0.92625	0.44	0.18		AAC	1.31625	1.53	1.45
		GUC	1.3125	1.78	2	Lys	AAA	0.505	0	0.58
		GUA	0.39625	0.22	0.73		AAG*	1.495	2	1.42
		GUG*	1.36875	1.56	1.09	Asp	GAU	0.90625	0.55	1.13
	TER	UAA	0.75	0	0		GAC*	1.095	1.45	0.88
		UAG	1.125	0	3	Glu	GAA	0.5075	0.29	0.3
		UGA*	1.125	3	0		GAG	1.4925	1.71	1.7
	His	CAU	1.00625	0	1.2	Cys	UGU	0.49	0	0.67
		CAC*	0.99375	2	0.8		UGC*	1.51125	2	1.33
	Pro	CCU	1.23375	0.5	0.73	Met	AUG	1	1	1
		CCC	0.74	0.88	1.09	Trp	UGG	1	1	1
		CCA	0.7925	0.38	1.09	Arg	CGU	0.57125	0	0.4
		CCG*	1.23875	2.25	1.09		CGC	1.03875	0.67	1.2
	Thr	ACU	0.88	0.89	1.07		CGA	0.5425	0	0.2
		ACC*	1.45875	1.11	0.8		CGG	0.89125	1.17	1.4
		ACA*	1.02375	0.89	0.53		AGA	1.03125	1.17	1.4
		ACG	0.635	1.11	1.6		AGG*	1.925	3	1.4
	Ala	GCU	1.04125	0.4	1.1	Gly	GGU	0.67	0.69	0.7
		GCC*	1.41875	1.36	1.24		GGC	1.53125	0.97	1.22
		GCA	0.61	0.32	0.97		GGA	0.5975	0.55	0.52
		GCG*	0.93	1.92	0.69		GGG*	1.2025	1.79	1.57
O. sativa	Phe	UUU	0.727333	0.33	0.905	Tyr	UAU	1.004	0.7	1.3
		UUC*	1.27267	1.67	1.095		UAC*	0.996	1.3	0.7
	Leu	UUA	0.294	0.105	0.395	Ser	UCU	0.895333	0.265	0.875
		UUG	1.01	0.85	1.375		UCC	1.068	1.155	1.405
		CUU	1.086	0.415	1.38		UCA	1.23533	0.915	0.92
		CUC*	1.396	1.775	1.085		UCG*	0.887333	2.015	0.735
		CUA	0.636	0.54	0.49		AGU	0.592	0.17	0.76
		CUG*	1.58067	2.32	1.275		AGC*	1.32267	1.49	1.3
	lle	AUU	0.943333	1.12	1.12	Gln	CAA	0.578667	0.265	0.515
		AUC*	1.426	1.795	1.225		CAG*	1.422	1.735	1.485
		AUA	0.63	0.09	0.65	Asn	AAU	0.864	0.615	0.985
	Val	GUU	1.13667	0.545	1.355		AAC*	1.13667	1.385	1.015
		GUC	0.858	0.88	1.285	Lys	AAA	0.824667	0.385	0.915
		GUA	0.408667	0.095	0.55		AAG*	1.17533	1.615	1.085
		GUG*	1.596	2.48	0.815	Asp	GAU	1.07667	0.9	1
	TER	UAA	1.4	1.5	3		GAC*	0.923333	1.1	1
		UAG	0.4	0	0	Glu	GAA	0.531333	0.215	0.69
		UGA*	1.2	1.5	0		GAG*	1.46867	1.785	1.31
	His	CAU	1.16733	1.135	1.095	Cys	UGU	0.671333	0.23	0.665
		CAC	0.832667	0.865	0.905		UGC*	1.32867	1.77	1.335
	Pro	CCU	1.17867	0.415	1.345	Met	AUG	1	1	1
		CCC	0.626	0.625	0.725	Trp	UGG	1	1	1
		CCA	1.16	1.15	1.265	Arg	CGU	0.642	0.175	0.835
		CCG*	1.036	1.815	0.665		CGC	0.792667	0.79	1.05
	Thr	ACU	1.028	0.525	0.79		CGA	0.441333	0.275	0.33
		ACC	1.154	1.085	1.215		CGG*	1.27133	1.81	1.065
		ACA	1.29733	1.19	1.425		AGA	1.04533	1.065	1.275
		ACG*	0.518667	1.19	0.575		AGG*	1.806	1.875	1.445
	Ala	GCU	1.28	0.78	1.425	Gly	GGU	0.808667	0.34	1.355
		GCC*	0.897333	1.215	1.015		GGC*	1.16267	1.535	0.765
		GCA	0.961333	0.635	1.02		GGA	0.851333	0.745	1.105
		GCG*	0.860667	1.37	0.54		GGG*	1.18	1.39	0.77
Note: RSCU, the relative synonymous codon usage; underline indicates high frequency superior codon, * indicates high expression superior codon, both of which are optimal codons.
