# Supplementary material for: Whole-genome and dispersed duplication, including transposed duplication, jointly advance the evolution of TLP genes in seven representative Poaceae lineages
Source: BMC Genomics. 2023 May 30;24:290. doi: 10.1186/s12864-023-09389-z (PMC10228137; doi:10.1186/s12864-023-09389-z)
Supplement: Supplementary file 11 — Additional file 11: Table S10. Venn calculation results of optimal codons for seven grass species. [file 12864_2023_9389_MOESM11_ESM.zip]

Archive with 2 entries (2 files):
- 1-Supplementary Table 10.xlsx
- 2-Supplementary Table 10.xlsx
