# Supplementary material for: Whole-genome and dispersed duplication, including transposed duplication, jointly advance the evolution of TLP genes in seven representative Poaceae lineages
Source: BMC Genomics. 2023 May 30;24:290. doi: 10.1186/s12864-023-09389-z (PMC10228137; doi:10.1186/s12864-023-09389-z)
Supplement: Supplementary file 11 — Additional file 11: Table S10. Venn calculation results of optimal codons for seven grass species. [file 12864_2023_9389_MOESM11_ESM.zip › 1-Supplementary Table 10.xlsx]

## Sheet: Table S10
Table S10 Venn calculation results of optimal codons for seven grass species.
Intersection	Count	Codon
Bd&Hv&Os&Sb&Si&Sv&Zm	3	CAG;AAG;AGG
Bd&Os&Sb&Si&Sv&Zm	2	AAC;GAG
Bd&Hv&Os&Si&Sv&Zm	1	UUC
Bd&Hv&Sb&Si&Sv&Zm	1	UAC
Bd&Hv&Os&Sb&Si&Sv	1	UGC
Bd&Os&Si&Sv&Zm	1	AUC
Bd&Hv&Os&Si&Sv	1	GUG
Hv&Os&Si&Sv&Zm	1	CUG
Bd&Hv&Si&Zm	1	GAC
Bd&Os&Sv&Zm	1	AGC
Sb&Si&Sv&Zm	2	UAA;GGC
Hv&Si&Zm	1	CCG
Hv&Zm	2	ACC;GCC
Hv	1	UGA
Os	1	GGG
Sb	4	CAU;CCA;ACA;GCU
Si	3	CAC;ACG;GCG
Zm	1	GUC
Note: Zm means Zea mays, Sb means Sorghum bicolor, Si means Setaria italica, Sv means Setaria viridis, Bd means Brachypodium distachyon, Hv means Hordeum vulgare, and Os means Oryza sativa.
