# Supplementary material for: Whole-genome and dispersed duplication, including transposed duplication, jointly advance the evolution of TLP genes in seven representative Poaceae lineages
Source: BMC Genomics. 2023 May 30;24:290. doi: 10.1186/s12864-023-09389-z (PMC10228137; doi:10.1186/s12864-023-09389-z)
Supplement: Supplementary file 13 — Additional file 13: Program S1. Extraction of duplication gene pairs of family genes from all duplication gene pairs of a certain type in a species. [file 12864_2023_9389_MOESM13_ESM.zip]

Archive with 2 entries (2 files):
- 1-Program S1.py.txt
- 2-Program S1.py.txt
