# Supplementary material for: Whole-genome and dispersed duplication, including transposed duplication, jointly advance the evolution of TLP genes in seven representative Poaceae lineages
Source: BMC Genomics. 2023 May 30;24:290. doi: 10.1186/s12864-023-09389-z (PMC10228137; doi:10.1186/s12864-023-09389-z)
Supplement: Supplementary file 13 — Additional file 13: Program S1. Extraction of duplication gene pairs of family genes from all duplication gene pairs of a certain type in a species. [file 12864_2023_9389_MOESM13_ESM.zip › 1-Program S1.py.txt]

gene_name = open('id_Os_15.TLP.txt')
list_file = open('Osa.transposed.pairs')
out_file = open('Osa.transposed.pairs.TLP.txt','w')
kaksOutFile = open('Osa.transposed.pairs.TLP.two.column.txt','w')

family_gene = []
for line in gene_name:
	gene = line.split()[0]
	family_gene.append(gene)
gene_name.close()


for line in list_file:
	lineList = line.strip('\n').split('\t')
	if lineList[0] in family_gene or lineList[2] in family_gene:
		out_file.write(line)
		kaksOutFile.write(lineList[0]+'\t'+lineList[2]+'\n')

list_file.close()
out_file.close()

# Created by Huilong Chen.

# Program S1. Extraction of duplication gene pairs of family genes from all duplication gene pairs of a certain type in a species.
