# Supplementary material for: Whole-genome and dispersed duplication, including transposed duplication, jointly advance the evolution of TLP genes in seven representative Poaceae lineages
Source: BMC Genomics. 2023 May 30;24:290. doi: 10.1186/s12864-023-09389-z (PMC10228137; doi:10.1186/s12864-023-09389-z)
Supplement: Supplementary file 14 — Additional file 14: Program S2. Extraction of synteny networks of family genes from genome-wide synteny networks of all studied species. [file 12864_2023_9389_MOESM14_ESM.txt]

gene_name = open('id_all_97.TLP.txt')
list_file = open('SynNet-k5s5m25')
out_file = open('id_all_97.TLP.sub.SynNet.txt','w')

family_gene = []
for line in gene_name:
	gene = line.split()[0]
	family_gene.append(gene)
gene_name.close()


for line in list_file:
	lineList = line.strip('\n').split('\t')
	if lineList[2] in family_gene or lineList[3] in family_gene:
		out_file.write(lineList[2]+'\t'+lineList[3]+'\n')


list_file.close()
out_file.close()

# Created by Huilong Chen.

# Program S2. Extraction of synteny networks of family genes from genome-wide synteny networks of all studied species.
